# Supplementary material for: Revealing RNA virus diversity and evolution in unicellular algae transcriptomes
Source: Virus Evol. 2021 Aug 14;7(2):veab070. doi: 10.1093/ve/veab070 (PMC9927876; doi:10.1093/ve/veab070)
Supplement: veab070_Supp [file veab070_supp.zip]

Archive with 13 entries (13 files):
- Durnavirales_FULL-TREE.newick
- Ghabrivirales_FULL-TREE.newick
- Haploviricotina_FULL-TREE.newick
- Lenarviricota_FULL-TREE.newick
- Picornavirales_FULL-TREE.newick
- Charon. Supplemental Information.pdf
- Charon.Figure S1.pdf
- Charon.Figure S2.pdf
- Charon.Table S1.xlsx
- Charon.Table S2.docx
- Charon.Table S3.xlsx
- Charon.Table S4.docx
- Charon.Table S5.xlsx
