# Supplementary material for: Revealing RNA virus diversity and evolution in unicellular algae transcriptomes
Source: Virus Evol. 2021 Aug 14;7(2):veab070. doi: 10.1093/ve/veab070 (PMC9927876; doi:10.1093/ve/veab070)
Supplement: veab070_Supp [file veab070_supp.zip › Durnavirales_FULL-TREE.newick]

('QOW97235.1':0.9326860456,'QOW97237.1':0.5545561512,((('QOW97233.1':1.9184653881,((((((((((((('QOW97238.1':0.2739711471,'QOW97232.1':0.2988335219):1.214270591,MMETSP0140_DN3661_c0_g1_i1_len2051_1:2.0248574649):0.4803260828,((SRR1300428_MMETSP1081_DN7985_c0_g1_i1_len1493_1:1.156445414,'QDH90748.1_RdRp_partial__Partitiviridae_sp._':1.0455703557):0.5449070911,((('YP_009553680.1_fusion_protein__Ustilaginoidea_virens_nonsegmented_virus_2_':0.0854621408,'AOO52900.1_fusion_protein__Purpureocillium_lilacinum_nonsegmented_virus_1_':0.1322394885):0.2136607646,('QDH88399.1_RdRp__Partitiviridae_sp._':0.0094789049,'QDH86696.1_RdRp__Partitiviridae_sp._':0.1293315849):0.2589057627):0.7307443013,'YP_009388588.1_RdRp__Leshenault_partiti-like_virus_':1.1658572923):0.2314003139):0.1641383119):0.4287497983,(SRR1300363_MMETSP1319_DN13618_c1_g1_i1_len2020_2:0.7463135355,'QHD64723.1_RdRp__Plasmopara_viticola_associated_picorna-like_virus_1_':2.1380448732):0.4263557309):0.1595987679,(('QED88100.1_RdRp__Colletotrichum_gloeosporioides_RNA_virus_1_':0.3900935026,'QDB74980.1_RdRp__Penicillium_miczynskii_RNA_virus_1_':0.3185803896):0.1136233786,'QAB47444.1_putative_RdRp__Combu_double-strand_RNA_mycovirus_':0.1418286215):1.5308120128):0.1716001024,((SRR1294402_MMETSP0011_DN7679_c0_g1_i6_len2677_-_RdRp-like_translation:1.0105554279,'APG78182.1_RdRp__Beihai_barnacle_virus_14_':1.0723813018):0.1435003684,(((((('YP_009553344.1_Amalgaviridae_Festuca-pratensis-amalgavirus-2':0.2265928046,'YP_003934623.1_Amalgaviridae_Amalgavirus_Blueberry-latent-virus_land-plants':0.3070202724):0.0575074656,((((('YP_009553342.1_Amalgaviridae_Cleome-droserifolia-amalgavirus-1':0.1702255793,'YP_009552085.1_Amalgaviridae_Medicago-sativa-amalgavirus-1':0.3243043425):0.0776816873,(('YP_009552089.1_Amalgaviridae_Erigeron-breviscapus-amalgavirus-2':0.135201706,'YP_009552087.1_Amalgaviridae_Erigeron-breviscapus-amalgavirus-1':0.1734582498):0.0819816587,('YP_009551564.1_Amalgaviridae_Camellia-oleifera-amalgavirus-1':0.2062845927,'YP_009388304.1_Amalgaviridae_Amalgavirus_Spinach-amalgavirus-1_land-plants':0.169586):0.0672537617):0.0595515086):0.0463861527,'YP_003868436.1_Amalgaviridae_Amalgavirus_Rhododendron-virus-A_land-plants':0.3351741559):0.0701538412,(('YP_009552799.1_Amalgaviridae_Festuca-pratensis-amalgavirus-1':0.0970259901,'YP_009551562.1_Amalgaviridae_Anthoxanthum-odoratum-amalgavirus-1_land-plants':0.0399274658):0.2684589574,('YP_009552797.1_Amalgaviridae_Capsicum-annuum-amalgavirus-1':0.1402784634,'YP_002321509.1_Amalgaviridae_Amalgavirus_Southern-tomato-virus_land-plants':0.1973233598):0.1653387153):0.0781689368):0.0387098281,(('YP_009553030.1_Amalgaviridae_Salvia-hispanica-RNA-virus-1_land-plants':0.2546020389,'YP_009552083.1_Amalgaviridae_Phalaenopsis-equestris-amalgavirus-1':0.1722283643):0.0899921693,('YP_009447921.1_Amalgaviridae_Amalgavirus_Allium-cepa-amalgavirus-2_land-plants':0.1389408651,'YP_009447919.1_Amalgaviridae_Amalgavirus_Allium-cepa-amalgavirus-1_land-plants':0.115952788):0.2060206097):0.0482564872):0.1442613207):0.1581176253,'YP_009362304.1_Amalgaviridae_Zostera-marina-amalgavirus-2_land-plants':0.1703741964):0.0963759488,'YP_009362302.1_Amalgaviridae_Zostera-marina-amalgavirus-1_land-plants':0.071365802):1.8848299253,((('YP_009389417.1_2_ORF1_ORF2_fusion_protein__Antonospora_locustae_virus_1_':0.7881029554,'DAB41738.1_TPA_exp_RdRp_partial__Tetrodontophora_bielanensis_associated_virus_1_':0.4712598177):0.2955401324,'APG78262.1_RdRp__Hubei_partiti-like_virus_59_':0.6857613363):0.363835824,'YP_009342446.1_Partitiviridae_Botryosphaeria-dothidea-virus-1_segment-1_fungi':2.7495119304):0.2424825485):0.250448134,('QDH89651.1_RdRp_partial__Partitiviridae_sp._':0.3915677331,'ANN12897.1_putative_CP_RdRp_fusion_protein__Zygosaccharomyces_bailii_virus_Z_':0.3918500859):0.6980196411):0.1879761422):0.4975299377):0.2936675131,(((((('YP_009480677.1_Hypoviridae_Botrytis-cinerea-hypovirus-1_fungi':0.0332186153,'YP_004782527.1_Hypoviridae_Hypovirus_Sclerotinia-sclerotiorum-hypovirus-1_fungi':0.0930141904):0.0579680414,'YP_009051683.1_Hypoviridae_Hypovirus_Phomopsis-longicolla-hypovirus_fungi':0.0376086784):0.0264103614,'NP_051710.1_Hypoviridae_Hypovirus_Cryphonectria-hypovirus-3_fungi':0.0747949468):0.021640495,'YP_005476604.1_Hypoviridae_Hypovirus_Valsa-ceratosperma-hypovirus-1_fungi':0.0983657235):0.0883165361,'YP_138519.1_Hypoviridae_Hypovirus_Cryphonectria-hypovirus-4_fungi':0.1035515927):1.8181415184,'NP_613266.1_Hypoviridae_Hypovirus_Cryphonectria-hypovirus-2':2.0919015404):1.371213956):0.1185863166,(('QIC52833.1_RdRp__Apple_partiti-like_virus_3_':0.5114513952,'QIC52831.1_RdRp__Apple_partiti-like_virus_1_':0.6174058035):0.1887772319,('QIC52832.1_RdRp__Apple_partiti-like_virus_2_':0.4233088912,'QDH87090.1_RdRp__Partitiviridae_sp._':0.7632896549):0.183065561):0.4513155724):0.0931020074,'QIS87965.1_RdRp_partial__Stroud_virus_':1.3988968568):0.1528064243,(((((((((('YP_009665972.1_2_putative_RdRp__Aspergillus_ochraceous_virus_':0.1820697125,'AHV83754.1_RdRp_partial__Cytospora_sacchari_partitivirus_MP-2014_':0.1085092478):0.0245765591,'YP_052856.2_Partitiviridae_Gammapartitivirus_Penicillium-stoloniferum-virus-S_segment-1_fungi':0.1256587549):0.0465806457,((('YP_009508238.1_Partitiviridae_Gammapartitivirus_Ophiostoma-partitivirus-1_segment-S1_fungi':0.1747667053,('YP_009182336.1_Partitiviridae_Penicillium-aurantiogriseum-partitivirus-1_segment-RNA-1_fungi':0.0672077973,(('YP_001686789.1_Partitiviridae_Botryotinia-fuckeliana-partitivirus-1_segment-RNA-1':0.027177887,('QHD64804.1_RdRp__Plasmopara_viticola_associated_Partitivirus_1_':0.0758185003,((('QAU07486.1_putative_RdRp__Magnaporthe_oryzae_partitivirus_3_':0.0502472509,'AHH35116.1_RNA_directed_RNA_polymerase_partial__Ustilaginoidea_virens_partitivirus_':0.03160083):0.0308243477,'AGI52210.1_RdRp__Verticillium_dahliae_partitivirus_1_':0.0171771466):0.0119031271,(('NP_620301.1_Partitiviridae_Gammapartitivirus_Discula-destructiva-virus-2_segment-RNA-1_fungi':0.0309683529,'NP_116716.1_Partitiviridae_Gammapartitivirus_Discula-destructiva-virus-1_segment-RNA-1_fungi':0.022778087):0.0804062234,'ALF46547.1_2_RdRp__Colletotrichum_truncatum_partitivirus_1_':0.0535116965):0.0231052438):0.0100047862):0.0166351145):0.0199560643,'CAY25801.2_RdRp__Aspergillus_fumigatus_partitivirus_1_':0.1594725845):0.0285436688):0.043000476):0.0556695788,('QDH88343.1_RdRp_partial__Partitiviridae_sp._':0.0189547411,'CUS18591.1_RdRp__Beauveria_bassiana_partitivirus_1_':0.0287397951):0.0842688874):0.0360447216,'YP_009259752.1_2_RdRp__Pseudogymnoascus_destructans_partitivirus-pa_':0.1473030914):0.0300194475):0.0299007748,'AFX73023.1_RdRp__Grapevine_partitivirus_':0.1239433012):0.0286367989,'NP_659027.1_2_2_putative_replicase__Gremmeniella_abietina_RNA_virus_MS1_':0.1306960575):0.0833110224,(('NP_624350.1_2_2_RdRp__Fusarium_solani_virus_1_':0.2527730145,'AWY10942.1_RdRp_partial__Sclerotinia_sclerotiorum_partitivirus_3_':0.1803602189):0.0652386892,'AZT88588.1_RdRp__Phyllosticta_citriasiana_partitivirus_1_':0.1554265657):0.0677260325):0.0991244285,'QHD64792.1_RdRp__Plasmopara_viticola_associated_Partitivirus_8_':0.155474548):0.3729130181,('YP_009551507.1_2_putative_RdRp__Pythium_nunn_virus_1_':0.2955484812,'YP_271922.1_Partitiviridae_Gammapartitivirus_Penicillium-stoloniferum-virus-F_segment-1':0.3553231007):0.8310232921):0.2254258912,'YP_008327312.1_Partitiviridae_Ustilaginoidea-virens-partitivirus-2_segment-RNA-1_fungi':0.9881664123):0.1522447564,('YP_009553311.1_Partitiviridae_Aspergillus-fumigatus-partitivirus-2_segment-1_fungi':1.3225840953,'QDH91555.1_RdRp_partial__Partitiviridae_sp._':0.5680052019):0.3510723386):0.0705492998):0.0035683643,(((('YP_009553306.1_Picobirnaviridae_Picobirnavirus_Picobirnavirus-sp._segment-2_human_vertebrates':0.1989983844,'YP_009389484.1_Picobirnaviridae_Picobirnavirus_Picobirnavirus-dog_KNA_2015_vertebrates':0.2172633946):0.0545898907,(('YP_009361996.1_Picobirnaviridae_Picobirnavirus_Picobirnavirus-green-monkey_KNA_2015_vertebrates':0.2855961215,'YP_009351841.1_Picobirnaviridae_Picobirnavirus_Otarine-picobirnavirus_segment-2_vertebrates':0.1161811229):0.0939392045,'YP_009241386.1_Picobirnaviridae_Picobirnavirus_Porcine-picobirnavirus_segment-S_vertebrates':0.3365562453):0.0428938851):0.0461354668,'YP_239361.1_Picobirnaviridae_Picobirnavirus_Human-picobirnavirus_segment-2_human':0.4297615399):0.052086718,'YP_009551574.1_Picobirnaviridae_Picobirnavirus_Chicken-picobirnavirus_segment-RNA-2_vertebrates':0.1415779833):2.9345876197):0.1188408185,(SRR1296701_MMETSP0797_DN71422_c0_g1_i1_len1724_1:2.5034734139,(((((('YP_009665971.1_Partitiviridae_Deltapartitivirus_Beet-cryptic-virus-3':0.2959315003,'YP_009551627.1_Partitiviridae_Melon-partitivirus_segment-RNA-1_land-plants':0.2423554998):0.0657594106,(((('YP_009508068.1_Partitiviridae_Deltapartitivirus_Beet-cryptic-virus-2_segment-RNA-1_land-plants':0.1066382151,'YP_009362091.1_Partitiviridae_Carnation-cryptic-virus-3_segment-RNA-1_land-plants':0.1807593461):0.1990591446,'YP_009351838.1_Partitiviridae_Deltapartitivirus_Pepper-cryptic-virus-2_segment-RNA-1_land-plants':0.2375740582):0.0376546934,'YP_006390091.1_Partitiviridae_Persimmon-cryptic-virus_segment-1_land-plants':0.1866727014):0.0772117818,(('YP_009466859.1_Partitiviridae_Deltapartitivirus_Pepper-cryptic-virus-1_segment-RNA-1_land-plants':0.2267538304,'YP_009255398.1_Partitiviridae_Sinapis-alba-cryptic-virus-1_segment-RNA-1_land-plants':0.1610012509):0.0449907139,'YP_002364401.1_Partitiviridae_Raphanus-sativus-cryptic-virus-3_segment-1_land-plants':0.2028250341):0.1688394804):0.0300335363):0.4053040712,(('YP_004429258.1_2_RdRp__Fig_cryptic_virus_':0.2433913706,'ARO72610.1_RdRp__Spinach_deltapartitivirus_1_':0.0799202989):0.4618705756,(('YP_001686786.1_Partitiviridae_Rose-cryptic-virus-1_segment-RNA-1_land-plants':0.0766520835,'YP_001274391.1_2_RdRp__Fragaria_chiloensis_cryptic_virus_':0.0634166999):0.1833946263,('YP_001686783.1_Partitiviridae_Raphanus-sativus-cryptic-virus-2_segment-1_land-plants':0.1746339979,'QBQ83753.1_RdRp__Camellia_oleifera_cryptic_virus_1_':0.1335061432):0.063542334):0.3472445927):0.1617743733):0.1487274941,'AAY51483.1_putative_RdRp_partial__Pinus_sylvestris_partitivirus_NL-2005_':0.5947870255):0.5047663478,'QIJ56918.1_RNA-directed_RNA_polymerase__Scaphoideus_titanus-associated_partiti-like_virus_1_':0.7661783074):0.1118152705,((('BBQ05103.1_RdRp__Culex_pseudovishnui_partitivirus_':0.3251623879,'APG78242.1_RdRp__Hubei_partiti-like_virus_56_':0.3723284549):0.0860461011,'AYP67540.1_RdRp__North_shore_virus_':0.5615432456):0.0702800424,'APG78185.1_2_RdRp__Beihai_partiti-like_virus_11_':0.4947036221):0.2986249891):0.1975162815):0.1737788412):0.0789128804,(((('YP_009665970.1_Partitiviridae_Betapartitivirus_Heterobasidion-partitivirus-P_fungi':0.2142465849,('YP_009508061.1_Partitiviridae_Betapartitivirus_Heterobasidion-partitivirus-2_segment-RNA-1_fungi':0.152184938,'YP_009408640.1_Partitiviridae_Betapartitivirus_Heterobasidion-partitivirus-7_segment-RNA-1_fungi':0.125223762):0.0486547698):0.1916646803,((('YP_009551641.1_Partitiviridae_Bipolaris-maydis-partitivirus-2_segment-RNA-1_fungi':0.104788467,'NP_604475.1_Partitiviridae_Betapartitivirus_Atkinsonella-hypoxylon-virus_segment-1_fungi':0.1660504518):0.090376142,'YP_001911122.1_Partitiviridae_Betapartitivirus_Ceratocystis-resinifera-virus-1_segment-RNA-1_fungi':0.2316775947):0.2878532877,(((('YP_009508063.1_Partitiviridae_Betapartitivirus_Heterobasidion-partitivirus-8_segment-RNA-1_fungi':0.1544017846,'YP_009272951.1_Partitiviridae_Betapartitivirus_Fusarium-poae-virus-1_segment-1_fungi':0.0643787037):0.0944630062,(((((('YP_009508059.1_Partitiviridae_Betapartitivirus_Crimson-clover-cryptic-virus-2_segment-RNA-1_land-plants':0.0614386788,'YP_007889821.1_Partitiviridae_Betapartitivirus_White-clover-cryptic-virus-2_segment-RNA-1_land-plants':0.0662219037):0.0127202054,('YP_009293586.1_Partitiviridae_Betapartitivirus_Cannabis-cryptic-virus_segment-1_land-plants':0.0363267352,'YP_003104768.1_Partitiviridae_Betapartitivirus_Primula-malacoides-virus-1_segment-RNA-1_land-plants':0.1119097594):0.0125428868):0.0202606423,'YP_007891054.1_Partitiviridae_Betapartitivirus_Dill-cryptic-virus-2_segment-RNA-1_land-plants':0.0613513699):0.0180960948,'YP_007889825.1_Partitiviridae_Betapartitivirus_Hop-trefoil-cryptic-virus-2_segment-RNA-1_land-plants':0.0456144078):0.1236421958,'YP_009177606.1_Partitiviridae_Betapartitivirus_Rosellinia-necatrix-partitivirus-6_segment-1_fungi':0.1455941734):0.1300598075,('YP_392480.1_Partitiviridae_Betapartitivirus_Rosellinia-necatrix-virus-1_segment-1_fungi':0.1721464416,'YP_227355.1_Partitiviridae_Betapartitivirus_Pleurotus-ostreatus-virus-1_segment-RNA-1_fungi':0.1422474079):0.0985043849):0.064680531):0.0869080354,'NP_620659.1_Partitiviridae_Betapartitivirus_Rhizoctonia-solani-virus-717_segment-RNA-1_fungi':0.2574068143):0.1876117573,('YP_009449449.1_Partitiviridae_Rosellinia-necatrix-partitivirus-8_segment-RNA-1_fungi':0.1262114053,'YP_009272947.1_Partitiviridae_Fusarium-poae-partitivirus-2_segment-1_fungi':0.0675308859):0.6037354501):0.2948965436):0.1670155515):0.9283359315,((((((('YP_009665969.1_Partitiviridae_Alphapartitivirus_Helicobasidium-mompa-partitivirus-V70_fungi':0.2096350509,'YP_009508056.1_Partitiviridae_Alphapartitivirus_Heterobasidion-partitivirus-15_segment-RNA-1_fungi':0.2179777986):0.029966006,'YP_009508053.1_Partitiviridae_Alphapartitivirus_Heterobasidion-partitivirus-13_segment-RNA-1_fungi':0.1634729892):0.0729490531,(('YP_009508058.1_Partitiviridae_Alphapartitivirus_Heterobasidion-partitivirus-3_segment-RNA-1_fungi':0.2235305599,'YP_009508051.1_Partitiviridae_Alphapartitivirus_Heterobasidion-partitivirus-12_segment-RNA-1_fungi':0.1623303195):0.1142531153,'YP_009329886.2_Partitiviridae_Alphapartitivirus_Rhizoctonia-solani-dsRNA-virus-3_segment-1_fungi':0.2115313899):0.1171131607):0.4387862393,('YP_009508236.1_Partitiviridae_Alphapartitivirus_Chondrostereum-purpureum-cryptic-virus-1_segment-RNA-1_fungi':0.5054229598,'YP_009508048.1_Partitiviridae_Alphapartitivirus_Flammulina-velutipes-browning-virus_segment-RNA-1':0.3974407367):0.1744696044):0.066255888,'YP_656506.1_Partitiviridae_Raphanus-sativus-cryptic-virus-1_segment-1_invertebrates_land-plants':0.711862529):0.0677800509,((('YP_009551597.1_Partitiviridae_Alphapartitivirus_Medicago-sativa-alphapartitivirus-1_segment-RNA-1_land-plants':0.1551237482,'YP_009273018.1_Partitiviridae_Arabidopsis-halleri-partitivirus-1_segment-1_land-plants':0.1040645402):0.0941748306,('YP_009362092.1_Partitiviridae_Bipolaris-maydis-partitivirus-1_segment-RNA-1_fungi':0.2260080474,'YP_007419077.1_Partitiviridae_Alphapartitivirus_Rosellinia-necatrix-partitivirus-2_segment-RNA-1_fungi':0.2241080551):0.0826347335):0.3544041359,('YP_009272944.1_Partitiviridae_Sophora-japonica-powdery-mildew-associated-partitivirus_segment-1_fungi':0.3955580158,'YP_003082248.1_Partitiviridae_Sclerotinia-sclerotiorum-partitivirus-S_segment-RNA-1_fungi':0.3215985598):0.294212435):0.1858554855):0.1541815915,(((('YP_009551520.1_Partitiviridae_Rhizoctonia-solani-dsRNA-virus-4_segment-1_fungi':0.1381171402,'YP_138537.1_Partitiviridae_Alphapartitivirus_Cherry-chlorotic-rusty-spot-associated-partitivirus_segment-RNA-1_fungi':0.2819589681):0.0685343956,'YP_009011230.1_Partitiviridae_Rhizoctonia-solani-dsRNA-virus-2_segment-1_fungi':0.1904844474):0.0450331805,('YP_009345139.1_Partitiviridae_Spinach-cryptic-virus-1_segment-RNA-1_land-plants':0.0925673017,(('YP_008719882.1_Partitiviridae_Red-clover-cryptic-virus-1_segment-RNA-1_land-plants':0.0581535407,('YP_008719880.1_Partitiviridae_Dill-cryptic-virus-1_segment-RNA-1_land-plants':0.0489801952,'YP_002308574.1_Partitiviridae_Alphapartitivirus_Beet-cryptic-virus-1_segment-RNA-1_land-plants':0.0757520401):0.0308537442):0.0147213146,('YP_272124.1_Partitiviridae_Alphapartitivirus_Vicia-cryptic-virus_segment-RNA-1_land-plants':0.0943136017,'YP_086754.1_Partitiviridae_Alphapartitivirus_White-clover-cryptic-virus-1_segment-RNA-1_land-plants':0.0343274773):0.0328512798):0.0480553576):0.1282348867):0.0607406596,(('YP_009508049.1_2_putative_RdRp__Heterobasidion_partitivirus_1_':0.0807257737,('ADV15450.1_putative_RdRp__Heterobasidion_partitivirus_1_':0.0470867204,'AAK52739.1_putative_RdRp_partial__Heterobasidion_partitivirus_P_':0.0895053362):0.0707345442):0.0231802146,'AIF33767.1_RdRp__Heterobasidion_partitivirus_17_':0.1445495665):0.2286743982):0.469998868):0.2915117231):0.5757799774,((((((('YP_009337870.1_RdRp__Hubei_diptera_virus_17_':0.2100942926,('QHA33902.1_RdRp__Atrato_Partiti-like_virus_2_':0.0757738126,'AOR51388.1_RdRp_partial__Partitivirus-like_1_':0.1031900511):0.1199218929):0.1064234647,'QIJ70090.1_RdRp__Vannostrand_partiti-like_virus_':0.3409973148):0.1652524519,'APG78301.1_RdRp__Hubei_partiti-like_virus_16_':0.5734676092):0.0900722053,('APG78308.1_RdRp__Hubei_partiti-like_virus_9_':0.0517568882,'APG78307.1_RdRp_partial__Hubei_partiti-like_virus_8_':0.0696091471):0.4359286061):0.1660733631,'APG78252.1_RdRp__Hubei_partiti-like_virus_5_':0.4370039644):0.5676283994,((((('YP_009329869.1_RdRp__Beihai_barnacle_virus_13_':0.4196730096,'APG78243.1_RdRp__Hubei_partiti-like_virus_46_':0.4618954946):0.0636854715,'ASV45859.1':0.3862469548):0.0746793193,'APG78261.1_RdRp__Hubei_partiti-like_virus_38_':0.4192064067):0.0559451802,(((('QIJ70086.1_RdRp__Vandelay_partiti-like_virus_':0.131681663,'APG78266.1_RdRp__Hubei_diptera_virus_19_':0.0769222374):0.1630552902,'APG78277.1_RdRp__Hubei_partiti-like_virus_31_':0.3186281621):0.1316169166,('APG78296.1_RdRp__Sanxia_water_strider_virus_18_':0.0902772876,'APG78251.1_RdRp__Hubei_partiti-like_virus_32_':2.264E-6):0.386558824):0.1292225396,'APG78345.1':0.5539712633):0.1234736248):0.0964833901,(('BBE15516.1_RdRp__Osugoroshi_virus_1_':0.344959088,'APG78254.1_RdRp__Hubei_odonate_virus_13_':0.5214447648):0.0817968905,('ATY36109.1_RdRp_partial__Vespa_velutina_partiti-like_virus_1_':0.2283017657,'APG78322.1_RdRp__Hubei_partiti-like_virus_34_':0.2535095235):0.1860349913):0.3483134498):0.2660397632):0.1090337488,('QGL51732.1_2_RdRp__Vespa_velutina_associated_partiti-like_virus_3_':0.506071523,'ASV45858.1':0.4138235132):0.6105622389):0.0859272314):0.1703152707):0.8798190868):0.2760952131,'SRR1296875_MMETSP0491_DN16488_c1_g1_i1_len2699.fasta_-_ORF_1__frame_3__translation':0.991519696):0.3700069966,'BAB63954.1':1.0311204852):0.2029713766);
