# Supplementary material for: Revealing RNA virus diversity and evolution in unicellular algae transcriptomes
Source: Virus Evol. 2021 Aug 14;7(2):veab070. doi: 10.1093/ve/veab070 (PMC9927876; doi:10.1093/ve/veab070)
Supplement: veab070_Supp [file veab070_supp.zip › Ghabrivirales_FULL-TREE.newick]

('AAC55469.2_RdRp_partial__Trichomonas_vaginalis_virus_1_':0.0488266304,(((((((((((((((((('ABX79995.1_2_putative_RdRp_partial__Aspergillus_mycovirus_178_':0.1457026324,'AZT88629.1_2_RdRp__Aspergillus_homomorphus_totivirus_1_':0.1544127505):0.0669940329,'YP_009143307.1_Totiviridae_Victorivirus_Magnaporthe-oryzae-virus-3_fungi_2':0.24090914):0.0345238914,('YP_009212848.1_Totiviridae_Penicillium-aurantiogriseum-totivirus-1_fungi_2':0.0926050864,'YP_009249475.1_Totiviridae_Penicillium-digitatum-virus-1_fungi_2':0.13476829):0.1159974324):0.1146431527,'NP_624332.2_Totiviridae_Victorivirus_Gremmeniella-abietina-RNA-virus-L1_fungi_2':0.2364531727):0.073986162,'NP_047560.1_Totiviridae_Victorivirus_Sphaeropsis-sapinea-RNA-virus-2_2':0.3478938748):0.045886681,('AZT88637.1_2_RdRp__Colletotrichum_zoysiae_totivirus_1_':0.1287639192,'YP_001649206.1_Totiviridae_Victorivirus_Magnaporthe-oryzae-virus-2_fungi_2':0.1625547826):0.1808502799):0.0486008841,(((('ALD89108.1_2_RdRp__Phomopsis_longicolla_totivirus_1_':0.3215662705,('QFX68259.1_2_RdRp__Bipolaris_maydis_victorivirus_2_':0.041177053,'YP_009553478.1_Totiviridae_Victorivirus_Alternaria-arborescens-victorivirus-1_fungi_2':0.0246787021):0.1115614815):0.0552444447,'YP_392467.1_Totiviridae_Victorivirus_Coniothyrium-minitans-RNA-virus_2':0.1228544691):0.0693391733,'QDB74982.1_3_RdRp__Pericornia_byssoides_totivirus_1_':0.2163146141):0.1286432581,'YP_009508253.1_Totiviridae_Victorivirus_Epichloe-festucae-virus-1_fungi_2':0.2884150391):0.0611691126):0.0893901606,(((('ART91349.1_3_RdRp__Ustilaginoidea_virens_RNA_virus_6_':0.0861848559,'YP_009004156.1_Totiviridae_Victorivirus_Ustilaginoidea-virens-RNA-virus-3_fungi_2':0.0839124957):0.2094961659,('BBJ77936.1_3_RdRp__Alternaria_alternata_victorivirus_1_':0.2048273799,('YP_009115492.1_Totiviridae_Victorivirus_Phomopsis-vexans-RNA-virus_fungi_2':0.2171612015,'YP_009254736.1_Totiviridae_Victorivirus_Nigrospora-oryzae-victorivirus-1_fungi_2':0.2215516387):0.0591237434):0.1161219577):0.0819932117,('AZT88631.1_2_RdRp__Colletotrichum_caudatum_totivirus_1_':0.2803430856,'QDH90571.1_3_RdRp__Totiviridae_sp._':0.242004047):0.0826104125):0.0560980537,'YP_009272905.1_Totiviridae_Victorivirus_Fusarium-poae-victorivirus-1_fungi_2':0.2644810181):0.1175668123):0.2262514348,(((((('AHH25153.1_2_RdRp__Ustilaginoidea_virens_RNA_virus_1_':0.0756910591,'YP_009094185.1_Totiviridae_Victorivirus_Ustilaginoidea-virens-RNA-virus-L_fungi_2':0.0877896064):0.2313027872,'YP_009508251.1_Totiviridae_Victorivirus_Beauveria-bassiana-victorivirus-1_fungi_2':0.3342728756):0.1174671138,'YP_009508249.1_Totiviridae_Victorivirus_Aspergillus-foetidus-slow-virus-1_fungi_2':0.2858965756):0.097851672,((((('ALM62239.1_RdRp__Soybean-associated_double-stranded_RNA_virus_1_':0.3578298026,'YP_009072433.1_Totiviridae_Victorivirus_Botryosphaeria-dothidea-victorivirus-1_fungi_2':0.4005389932):0.0700684379,(('AZP53926.1_RdRp__Nigrospora_oryzae_victorivirus_2_':0.2528249743,'NP_619670.2_Totiviridae_Victorivirus_Helminthosporium-victoriae-virus-190S':0.300985346):0.1947743956,(('AZT88633.1_RdRp__Colletotrichum_eremochloae_totivirus_1_':0.1857892424,('BCA66668.1_2_RdRp__Colletotrichum_fructicola_victorivirus_1_':0.1309275976,'YP_004089630.1_Totiviridae_Victorivirus_Tolypocladium-cylindrosporum-virus-1_fungi_2':0.132166127):0.1793143207):0.0934150381,(('AZT88639.1_RdRp__Penicillium_digitatum_totivirus_2_':0.029487962,'QBA69889.1_RdRp__Botrytis_cinerea_victorivirus_1_':0.0346598163):0.0248875139,'YP_001109580.1_Totiviridae_Totivirus_Botryotinia-fuckeliana-totivirus-1_2':0.0206100931):0.2321860776):0.0636758428):0.1625867479):0.0277815194,('YP_122352.1_Totiviridae_Victorivirus_Magnaporthe-oryzae-virus-1_2':0.484611453,('YP_008130308.1_Totiviridae_Victorivirus_Rosellinia-necatrix-victorivirus-1_fungi_2':0.1258961973,'YP_009552778.1_Totiviridae_Victorivirus_Fusarium-asiaticum-victorivirus-1_fungi_2':0.0712313886):0.2293823063):0.0818236189):0.0457970341,'AZT88635.1_2_RdRp__Colletotrichum_navitas_totivirus_1_':0.5899428525):0.0518154861,((('AMQ11131.1_2_RdRp__Beauveria_bassiana_victorivirus_1_':0.1257019462,'YP_009032633.1_Totiviridae_Victorivirus_Beauveria-bassiana-victorivirus-NZL_1980_fungi_2':0.0463749506):0.3075931723,('NP_047558.1_Totiviridae_Victorivirus_Sphaeropsis-sapinea-RNA-virus-1_2':0.2346682509,'QBA82443.1_2_RdRp__Botryosphaeria_dothidea_victorivirus_2_':0.3086180555):0.1855991524):0.1053399545,((('QDH86442.1_2_RdRp__Totiviridae_sp._':0.1963812596,'QDH91165.1_2_RdRp_partial__Totiviridae_sp._':0.1545845919):0.0705645504,'QDH91229.1_2_RdRp__Totiviridae_sp._':0.1295132098):0.1006798236,('VDB32357.1_polyprotein_partial__Sclerotinia_nivalis_victorivirus_1_':0.1304741456,'YP_009259368.1_Totiviridae_Victorivirus_Sclerotinia-nivalis-victorivirus-1_fungi_2':0.1065539953):0.1196925617):0.2189722739):0.0352949312):0.0348215408):0.1405656468,'NP_898833.1_Totiviridae_Victorivirus_Helicobasidium-mompa-totivirus-1-17_segment-L_2':0.5213328304):0.0973745816,(('AZT88643.1_2_RdRp__Thelebolus_microsporus_totivirus_1_':0.2986940341,'AZT88645.1_2_RdRp__Tolypocladium_ophioglossoides_totivirus_1_':0.4494657581):0.0921487337,(('QDH91225.1_RdRp_partial__Totiviridae_sp._':0.7178199307,('QDH91420.1_2_RdRp__Totiviridae_sp._':0.5664344045,'YP_009182167.1_Totiviridae_Victorivirus_Ustilaginoidea-virens-RNA-virus-5_fungi_2':0.3083493178):0.0841123447):0.0930229752,'VFI65724.1_2_RdRp_partial__Umbelopsis_ramanniana_virus_2_':0.3573695605):0.0561735923):0.0364838433):0.1254371623):0.0557359383,((('BAU79524.1_2_RdRp__Diatom_colony_associated_virus-Like_RNA_Segment_4_':0.6005228494,'YP_009553338.1_Totiviridae_Diatom-colony-associated-dsRNA-virus-7_2':0.5425299064):0.0492036826,('YP_009552793.1_Totiviridae_Diatom-colony-associated-dsRNA-virus-10_2':0.4400654169,'YP_009552795.1_Totiviridae_Diatom-colony-associated-dsRNA-virus-11_2':0.2638209229):0.2613676326):0.0662099465,'YP_007761589.1_Totiviridae_Victorivirus_Ustilaginoidea-virens-RNA-virus-1_fungi_2':0.6371101121):0.0828878309):0.0975488926,((('AHJ90430.1_2_RdRp_partial__Leishmania_RNA_virus_1_':0.0169708082,('APU54694.1_RdRp_partial__Leishmania_RNA_virus_1_':0.0474905368,'ASK05968.1_RdRp_partial__Leishmania_RNA_virus_1_':0.072975849):0.0184962356):0.3158878866,(('AHK06414.1_2_RdRp_partial__Leishmania_RNA_virus_2_':0.0593173466,'YP_009030005.1_Totiviridae_Leishmaniavirus_Leishmania-aethiopica-RNA-virus_protozoa_2':0.0929202823):0.1182434429,'QHW16214.1_2_RdRp_partial__Leishmania_RNA_virus_2_':0.1118155225):0.3433779161):0.0753044453,('AYD61662.1_2_RdRp__Blechomonas_maslovi_Leishmaniavirus-like_RNA_virus_1_':0.3179699475,'AYD61665.1_2_capsid_RdRp_fusion_protein__Blechomonas_wendygibsoni_Leishmaniavirus-like_RNA_virus_1_':0.1811109205):0.1541445875):0.5196270625):0.062168215,('APG76077.1_hypothetical_protein_partial__Hubei_toti-like_virus_1_':0.9220876592,('NP_108651.1_Totiviridae_Eimeria-brunetti-RNA-virus-1':0.5285502374,(('QIJ70039.1_3_RdRp__Eimeria_stiedai_RNA_virus_1_':0.2452645935,'YP_009551684.1_Totiviridae_Eimeria-stiedai-RNA-virus-1_protozoa_2':0.3316820103):0.1040693561,'YP_009115500.1_Totiviridae_Victorivirus_Eimeria-tenella-RNA-virus-1_2':0.1870270933):0.2799303363):0.2751663554):0.0997416203):0.1183859104,'YP_009553340.1_Totiviridae_Diatom-colony-associated-dsRNA-virus-12':1.6471215758):0.0721069531,(((((((((((((((('ADO60926.1_3_putative_RdRp_partial__Grapevine_associated_chrysovirus-1_':0.1501454944,('AZT88571.1_3_RdRp__Beauveria_bassiana_chrysovirus_1_':0.0276795612,'YP_009337840.1_Chrysoviridae_Alphachrysovirus_Isaria-javanica-chrysovirus_segment-1_fungi_2':0.0446220373):0.1365383218):0.051901091,'QGR26538.1_3_RdRp__Chrysothrix_chrysovirus_1_':0.2078835964):0.0679886319,(('AYP71812.1_3_RdRp__Penicillium_roseopurpureum_chrysovirus_1_':0.0488792239,('AZT88567.1_3_RdRp__Penicillium_raistrickii_chrysovirus_1_':0.0338443386,'YP_392482.1_Chrysoviridae_Alphachrysovirus_Penicillium-chrysogenum-virus_segment-1_fungi_2':0.0389214286):0.0326547402):0.0740556965,'YP_009508104.1_Chrysoviridae_Alphachrysovirus_Aspergillus-fumigatus-chrysovirus_segment-1_fungi_2':0.1489904941):0.0887089744):0.1112305683,(('APG76049.1_3_hypothetical_protein__Wuhan_insect_virus_30_':0.2506444896,'YP_009667008.1_Chrysoviridae_Alphachrysovirus_Macrophomina-phaseolina-chrysovirus_segment-RNA-1_fungi_2':0.2070463762):0.050686914,('BBJ21307.1_4_RdRp__Cryphonectria_nitschkei_chrysovirus_1_':0.1852529044,'YP_009507948.1_Chrysoviridae_Alphachrysovirus_Verticillium-dahliae-chrysovirus-1_segment-1_fungi_2':0.1897924204):0.1818171342):0.0454571505):0.3477012398,'ARM36035.1_4_RdRp__Bipolaris_maydis_chrysovirus_1_':0.6273871456):0.0461272433,('YP_001531163.1_Chrysoviridae_Alphachrysovirus_Amasya-cherry-disease-associated-chrysovirus_segment-1_fungi':0.5428937016,('YP_009665200.1_3_putative_RNA_polymerase_partial__Fusarium_oxysporum_chrysovirus_1_':0.1372049924,'YP_009667012.1_Chrysoviridae_Alphachrysovirus_Colletotrichum-gloeosporioides-chrysovirus_segment-RNA-1_fungi_2':0.2114573003):0.3633297509):0.0955557004):0.1490462865,('YP_009667003.1_Chrysoviridae_Alphachrysovirus_Raphanus-sativus-chrysovirus_2':0.2304973636,'YP_009667006.1_Chrysoviridae_Alphachrysovirus_Brassica-campestris-chrysovirus_2':0.075180889):0.3955946007):0.2692041874,((('APG76028.1_3_hypothetical_protein__Hubei_chryso-like_virus_2_':0.2984223715,(('ASA47348.1_3_RdRp__Hubei_chryso-like_virus_1_':0.0297354093,'QDC23188.1_3_RdRp__Shuangao_chryso-like_virus_1_':0.0691073354):0.167536586,'QHA33836.1_3_RdRp__Salado_virus_':0.1501461176):0.122383469):0.1052594892,'BBV14774.1_3_RdRp__Barley_aphid_RNA_virus_8_':0.6487023795):0.7023926732,('AYD75739.1_3_putative_RdRp_partial__Zea_mays_chrysovirus_1_':0.2350379974,('YP_009666328.1_Chrysoviridae_Alphachrysovirus_Persea-americana-chrysovirus_segment-RNA-1_2':0.2258416155,'YP_009667023.1_Chrysoviridae_Alphachrysovirus_Anthurium-mosaic-associated-chrysovirus_2':0.1272040684):0.0703460076):0.5177496033):0.2013174992):0.250803301,((('AWC67507.1_3_RdRp__Aspergillus_thermomutatus_chrysovirus_1_':0.1938285032,'YP_009667018.1_Chrysoviridae_Betachrysovirus_Penicillium-janczewskii-chrysovirus-2_fungi_2':0.1889323089):0.0512035136,('YP_009353026.1_Chrysoviridae_Betachrysovirus_Botryosphaeria-dothidea-chrysovirus_segment-1_fungi':0.2114557047,('YP_009551629.1_Chrysoviridae_Betachrysovirus_Colletotrichum-fructicola-chrysovirus-1_segment-RNA-1_fungi':0.344614276,'YP_009553287.1_Chrysoviridae_Betachrysovirus_Alternaria-alternata-chrysovirus_segment-RNA-1_fungi':0.3170820919):0.0808427097):0.0760552105):0.130789123,(('BBC45614.1_3_putative_RdRp__Aspergillus_fumigatus_chrysovirus_':0.1030724969,'YP_009182332.1_Chrysoviridae_Betachrysovirus_Penicillium-janczewskii-chrysovirus-1_segment-RNA-1_fungi_2':0.1481868389):0.2503731442,(('QDB74971.1_3_RdRp__Coniothyrium_diplodiella_chrysovirus_1_':0.244129128,'YP_009158913.1_Chrysoviridae_Betachrysovirus_Fusarium-oxysporum-chrysovirus-2_segment-1_fungi':0.6995701606):0.0778144426,'YP_003858286.1_Chrysoviridae_Chrysovirus_Magnaporthe-oryzae-chrysovirus-1_segment-1_fungi':0.7643081229):0.0509223879):0.0823245176):0.9931122662):0.2782866705,(((((('AJE29745.1_4_putative_RdRp__Rhizoctonia_fumigata_mycovirus_':0.2106368142,('ANR02704.1_3_RdRp_partial__Rhizoctonia_solani_mycovirus_3_':0.1898103741,'AOX47588.1_3_RdRp_partial__Ceratobasidium_mycovirus-like_':0.2278836856):0.0875144237):0.4442921908,('QDH88783.1_3_RdRp_partial__Totiviridae_sp._':0.1824348137,'QDH90941.1_3_RdRp_partial__Totiviridae_sp._':0.1276553963):0.4653489057):0.1950766562,('QDW81318.1_3_RdRp__Rhizoctonia_solani_dsRNA_virus_6_':0.6584385937,(('QDW81319.1_3_RdRp__Rhizoctonia_solani_dsRNA_virus_7_':0.0233663664,'QDW81321.1_3_RdRp_partial__Rhizoctonia_solani_dsRNA_virus_9_':0.0356903164):0.1720809742,'QDW81320.1_3_RdRp__Rhizoctonia_solani_dsRNA_virus_8_':0.1950536864):0.2791761124):0.4387126978):0.1114960664,((('AOX47548.1_3_RdRp_partial__Pterostylis_sanguinea_virus_A_':0.5165893631,'BAG71788.2_3_putative_RdRp__Lentinula_edodes_mycovirus_HKB_':0.6707081769):0.0882678227,('AZF86106.1_3_RdRp_partial__Sclerotium_rolfsii_mycovirus_dsRNA_1_':0.1933109084,('YP_003541123.1_Totiviridae_Phlebiopsis-gigantea-mycovirus-dsRNA-1_fungi_2':0.142771124,'YP_009209482.1_Totiviridae_Thelephora-terrestris-virus-1_fungi_invertebrates_2':0.1414578814):0.1202376216):0.5057544559):0.088604519,'QDW81304.1_3_RdRp__Rhizoctonia_solani_dsRNA_virus_10_':0.5493614479):0.3933927633):0.1074470785,((('ALO50147.1_3_122_kDa_protein__Pleosporales_megabirnavirus_1_':0.3859304401,('YP_003288763.1_Megabirnaviridae_Megabirnavirus_Rosellinia-necatrix-megabirnavirus-1_segment-L1_fungi_2':0.3310445804,('YP_009143529.1_Megabirnaviridae_Megabirnavirus_Sclerotinia-sclerotiorum-megabirnavirus-1_segment-L1_fungi_2':0.243434317,'YP_009227124.1_Megabirnaviridae_Megabirnavirus_Rosellinia-necatrix-megabirnavirus-2-W8_segment-1_fungi_2':0.2389888684):0.1336541769):0.1285042176):0.2025227933,('AYJ09269.1_3_RdRp__Fusarium_pseudograminearum_megabirnavirus_1_':2.5286E-6,'BBB86809.1_3_RdRp__Rosellinia_necatrix_megabirnavirus_3_':0.0503323245):0.679889294):0.2466593531,((('ANR02705.1_3_RdRp_partial__Rhizoctonia_solani_megabirnavirus_1_':0.1457693092,'AOX47597.1_4_RdRp_partial__Pterostylis_megabirnavirus-like_':0.1297561309):0.1879411403,'AOX47584.1_3_RdRp_partial__Ceratobasidium_megabirnavirus-like_':0.3890413736):0.5970893816,(('AOX47539.1_3_RdRp_partial__Ceratobasidium_virus_B_':0.4971483587,'AOX47578.1_3_RdRp_partial__Ceratobasidium_mycovirus-like_':0.3714599255):0.1504062701,'YP_009158860.1_4_putative_RdRp__Rhizoctonia_solani_RNA_virus_HN008_':0.3870778722):0.5319206574):0.1711531227):0.2701917746):0.2748711677,(SRR1294395_MMETSP0852_DN6609_c0_g1_i1_len932_1:2.1513E-6,((SRR1296745_MMETSP0850_DN4065_c4_g1_i1_len1813_1:2.1513E-6,SRR1296746_MMETSP0851_DN59251_c2_g2_i1_len4424_4:2.2181E-6):2.0132E-6,SRR1296747_MMETSP0853_DN6825_c10_g1_i1_len1466_1:2.1513E-6):2.75E-6):1.4468346358):0.576983842):0.1678767349,(('NP_620728.1_Totiviridae_Totivirus_Ustilago-maydis-virus-H1_fungi':0.8418447404,('QGY93970.1_4_RdRp__Plasmopara_viticola_associated_dsRNA_virus_1_':0.217696645,'QIP68006.1_4_RdRp__Bremia_lactucae_associated_dsRNA_virus_1_':0.224888247):0.908726617):0.4574957831,'YP_009182198.1_Totiviridae_Red-clover-powdery-mildew-associated-totivirus-9_fungi':1.4297422054):0.2759556289):0.0436644711,((('AGW51771.1_putative_RdRp-like_protein__uncultured_virus_':0.4912122502,('AJT39585.1_PArp-RdRp_partial__dsRNA_virus_environmental_sample_':0.3410396299,'YP_009336493.1_hypothetical_protein_2__Hubei_toti-like_virus_10_':0.2600807329):0.0612264364):0.0638922008,'QEM39133.1_RdRp__Aedes_aegypti_toti-like_virus_':0.2855204681):0.4596423471,'YP_003800001.1_4_RNA-directed_RNA_polymerase_partial__Spissistilus_festinus_virus_1_':0.9852647785):0.7001978988):0.0887748258,((((((((('AOR51364.1_RdRp__Anopheles_totivirus_':0.4022582516,'QEM39155.1_RdRp__Aedes_aegypti_totivirus_':0.2863019309):0.4351675875,((('ASV45860.1_RdRp_protein_partial__Murici_virus_':0.0688590004,'QHA33716.1_RdRp__Pisingos_virus_':0.0238478077):0.1408373678,'YP_009417301.1_Totiviridae_Australian-Anopheles-totivirus_invertebrates_2':0.1391403449):0.1108195258,('BBQ05102.1_RdRp__Culex_inatomii_totivirus_':0.0882715575,'QGA70947.1_RdRp__Lindangsbacken_virus_':0.1026533696):0.1183019901):0.3596348772):0.4159299252,(('APG75984.1_hypothetical_protein_2__Beihai_toti-like_virus_2_':0.6020802587,((('APG76023.1_hypothetical_protein_2__Hubei_toti-like_virus_14_':0.2508012864,'AWA82248.1_putative_RdRp__Larkfield_virus_':0.23775978):0.099999203,'YP_009336859.1_hypothetical_protein_2__Hubei_toti-like_virus_15_':0.3132550785):0.2830000995,('YP_009143313.1_Totiviridae_Camponotus-yamaokai-virus_invertebrates_2':0.1804940551,'YP_009230208.1_Totiviridae_Camponotus-nipponicus-virus_invertebrates_2':0.2919757542):0.2724863608):0.1562728931):0.1509292023,(('YP_009336780.1_hypothetical_protein_2__Hubei_toti-like_virus_13_':0.2807019263,'YP_009553182.1_Totiviridae_Sogatella-furcifera-totivirus-2_invertebrates_2':0.1492034107):0.4511747115,'YP_009552726.1_Totiviridae_Sogatella-furcifera-totivirus-1_invertebrates_2':0.5932603805):0.193617499):0.3098322546):0.0897211541,'YP_009336693.1_hypothetical_protein_2__Hubei_toti-like_virus_12_':1.1004995569):0.2850218405,'YP_009336523.1_hypothetical_protein__Beihai_uca_arcuata_virus_1_':0.9475863168):0.7576646846,(('APS85760.1_RdRp_partial__Biomphalaria_virus_5_':0.3656073708,'YP_009256209.1_Totiviridae_Golden-shiner-totivirus_vertebrates':0.4711086191):0.1538988152,('YP_529549.2_Totiviridae_Penaeid-shrimp-infectious-myonecrosis-virus_invertebrates':0.3777126575,((('YP_003289293.1_Totiviridae_Drosophila-melanogaster-totivirus-SW-2009a_invertebrates':0.1120976066,'YP_005454251.1_Totiviridae_Tianjin-totivirus_vertebrates':0.1758310468):0.0809609898,'YP_009552822.1_Totiviridae_Culex-tritaeniorhynchus-totivirus_invertebrates':0.196274437):0.1831634701,'YP_003934934.1_Totiviridae_Armigeres-subalbatus-virus-SaX06-AK20_invertebrates':0.4558078904):0.1880348343):0.136109652):1.4910024593):0.1806676498,(('APG75979.1_hypothetical_protein_partial__Wenzhou_toti-like_virus_2_':1.4658182785,('QBP37034.1_2_putative_RdRP__Lampyris_noctiluca_toti-like_virus_1_':1.1474091327,'YP_009333402.1_hypothetical_protein_3__Beihai_sea_slater_virus_3_':0.9356714979):0.4735406255):0.4255020777,((((((('AXA52555.1_2_putative_poly-capsid__Linepithema_humile_toti-like_virus_1_':0.4771528549,('QAY29251.1_putative_RNA-dependent_RNA-polymerase__Dumyat_virus_':0.3518133633,'YP_009072448.1_Totiviridae_Leptopilina-boulardi-Toti-like-virus_invertebrates_2':0.3929600536):0.1220823491):0.1839280713,('QBL75907.1_2_putative_non-structural_polyprotein__Solenopsis_midden_virus_':0.2702608048,'YP_009336732.1_2_hypothetical_protein_2__Shuangao_toti-like_virus_':0.2828894977):0.2045381817):0.1606388345,'YP_009336642.1_hypothetical_protein_2__Hubei_toti-like_virus_20_':0.7039613473):0.1362193552,('YP_009336893.1_hypothetical_protein_2__Sanxia_water_strider_virus_20_':0.3871135724,'YP_009336932.1_hypothetical_protein_2__Hubei_toti-like_virus_18_':0.4239336505):0.3424639006):0.9453139625,('QJD26156.1_polymerase__Schistocephalus_solidus_toti-like_virus_1_':0.1192116678,'QJD26160.1_polymerase__Schistocephalus_solidus_toti-like_virus_3_':0.3143698598):2.2168190258):0.1182729387,((((('BBJ21451.1_2_CP-RdRp_fusion_protein__Pythium_splendens_RNA_virus_1_':0.2469828211,'QJS39952.1_CP-RdRp_fusion_protein__Phytophthora_cactorum_RNA_virus_1_':0.2269790099):0.2337277242,'QGY72636.1_2_putative_RdRp__Plasmopara_viticola_associated_totivirus-like_2_':0.6695275074):0.1344889181,'QGY72634.1_putative_RdRp__Plasmopara_viticola_associated_totivirus-like_1_':0.2457680152):0.4074240196,(SRR1296920_MMETSP0152_DN16025_c0_g1_i1_len5720_3:2.1513E-6,'SRR1296921_MMETSP0154_DN10293_test_assembly.fasta.sorted_-_SRR1296921_MMETSP0154_DN10293_test_assembly_consensus_-_ORF_3__frame_3__translation':2.1513E-6):0.8907889168):0.1551046516,'YP_009552275.1_Totiviridae_Pythium-polare-RNA-virus-1_fungi_2':0.7990444803):1.1381029228):0.203983614,(((('BAJ23141.1_2_RdRp__Rhizophagus_sp._RF1_medium_virus_':1.5412553298,('YP_009336917.1_2_hypothetical_protein_3__Hubei_toti-like_virus_17_':0.7807490089,'YP_009337111.1_2_hypothetical_protein_5__Wenzhou_crab_virus_5_':1.3451431987):0.2588690055):0.2264228217,('YP_004581250.1_Totiviridae_Piscine-myocarditis-virus-AL-V-708_vertebrates_2':0.4278242182,'YP_009229915.1_Totiviridae_Piscine-myocarditis-like-virus_vertebrates_2':0.4040209637):1.2196796773):0.2017116918,(('QIJ70132.1_RdRp__Keenan_toti-like_virus_':0.6551122947,(SRR1300423_MMETSP1090_DN14003_c2_g1_i1_len2557_1:2.1513E-6,SRR1300439_MMETSP1388_DN12783_c0_g2_i1_len3098_3:2.1513E-6):0.7476709061):0.9755003166,'YP_009552725.1_Totiviridae_Giardiavirus_Gigaspora-margarita-giardia-like-virus-1_2':1.5084742705):0.1053698532):0.1430525518,'BBB86796.1_RdRp__Rosellinia_necatrix_megatotivirus_1_':1.600907333):0.0040702172):0.0909446703):0.2086173008):0.150883041,'AOX47585.1_RdRp_partial__Ceratobasidium_virus_A_':2.5957451333):0.4334740582,'YP_009179230.1_Totiviridae_Papaya-meleira-virus_land-plants':1.6995308369):0.2248186001):0.1180367873,(('QDH87752.1_RdRp_partial__Totiviridae_sp._':0.8451720901,'QIP68042.1_RdRp__Erysiphales_associated_totivirus_24_':0.9931117467):0.214114238,(('QDH90624.1_RdRp_partial__Totiviridae_sp._':0.9938657605,(SRR1296718_MMETSP0418_DN11272_c0_Assembly__reversed__-_ORF_2__frame_3__translation:0.8888712382,SRR1300530_MMETSP1451_DN6457_Assembly__reversed__-_ORF_1__frame_1__translation:0.5567563109):0.1199234994):0.1598723234,(((('QGY72624.2_putative_RdRp__Plasmopara_viticola_associated_totivirus-like_5_':0.14753513,'QIP68023.1_RdRp__Bremia_lactucae_associated_toti-like_virus_2_':0.1578606983):0.1809827092,'YP_009333465.1_hypothetical_protein__Beihai_sesarmid_crab_virus_7_':0.4610971655):0.1174311554,'YP_009336942.1_hypothetical_protein__Hubei_toti-like_virus_5_':0.3125225208):0.7229149893,SRR1296702_MMETSP0796_DN38250_c2_g1_i1_len4662_4:2.0147944861):0.2948591801):0.1955391249):0.9561979732):0.1152808897,(((((((('AHF27234.1_2_Gag-Pol__Saccharomyces_cerevisiae_virus_L-A-2_':0.0443143562,'YP_009328931.1_Totiviridae_Saccharomyces-kudriavzevii-virus-L-A1_fungi_2':0.0262073631):0.0250553208,'NP_620493.1_Totiviridae_Totivirus_Saccharomyces-cerevisiae-virus-L-A_fungi_2':0.061344187):0.0350442959,'ATL63196.1_2_gag-pol_fusion_protein__Saccharomyces_kudriavzevii_virus_L-A-1082_':0.0560023743):0.2461973405,'YP_009507833.1_Totiviridae_Totivirus_Tuber-aestivum-virus-1_fungi_2':0.2992890671):0.265965501,(('AOX47549.1_RdRp_partial__Pterostylis_sanguinea_totivirus_A_':0.2148003308,(('AWD38954.1_3_ORF1-ORF2_fusion_protein_partial__Maize_associated_totivirus_1_':0.2982085507,('YP_009170670.1_Totiviridae_Maize-associated-totivirus-1_land-plants_2':0.0074438877,'YP_009259484.2_Totiviridae_Maize-associated-totivirus-2_land-plants_2':0.0259609654):0.2131232789):0.0850371355,((('AWX94599.1_putative_RdRp__Panax_notoginseng_virus_B_':0.079190964,'YP_009225665.1_putative_RdRp__Panax_notoginseng_virus_A_':0.0794687734):0.1510244978,'QFS21891.1_RdRp__Taro-associated_totivirus_L_':0.2767894811):0.0583113362,('YP_001497151.1_Totiviridae_Totivirus_Black-raspberry-virus-F_2':0.2558917738,'YP_009336496.1_hypothetical_protein_2__Hubei_toti-like_virus_2_':0.2890831047):0.085760328):0.044616143):0.0635218509):0.1286556465,('ATO91015.1_putative_RdRp_partial__Puccinia_striiformis_totivirus_5_':0.2575546094,(('BAT62478.1_2_RdRp__Red_clover_powdery_mildew-associated_totivirus_1_':0.1705646793,'QIP68086.1_RdRp_partial__Erysiphales_associated_totivirus_23_':0.1506846198):0.263943452,'QGX74236.1_putative_RdRp__Cronartium_ribicola_totivirus_5_':0.348672123):0.0688163705):0.1473913206):0.1852027134):0.2533487954,('AMB17467.1_2_RdRp__Delisea_pulchra_totivirus_IndA_':0.6854414238,((('AMB17468.1_RdRp__Delisea_pulchra_totivirus_IndA_':0.6399223026,(('QIP68044.1_RdRp__Erysiphales_associated_totivirus_1_':0.521308187,'QIP68067.1_RdRp__Erysiphales_associated_totivirus_13_':0.4294691431):0.173198189,'YP_009507829.1_Totiviridae_Totivirus_Scheffersomyces-segobiensis-virus-L_fungi_2':0.4697663379):0.1773574832):0.1899144167,'YP_009182176.1_Totiviridae_Red-clover-powdery-mildew-associated-totivirus-2_fungi_2':0.79117245):0.2156419772,('AMB17469.1_2_RdRp_partial__Delisea_pulchra_totivirus_IndA_':0.4024516417,SRR1294402_MMETSP0011_DN7297_c0_Assembly_-_ORF_2__frame_3__translation:0.4322887238):0.4348126385):0.0828081889):0.0568641861):0.1015036593,(((((((('ALO81040.1_2_polymerase_partial__Phakopsora_pachyrhizi_mycovirus_':0.371788971,'QGX74232.1_2_putative_RdRp__Cronartium_ribicola_totivirus_3_':0.2732947704):0.1773905842,(('ATO91007.1_2_putative_RdRp_partial__Puccinia_striiformis_totivirus_1_':0.4485183038,'ATO91009.1_2_putative_RdRp_partial__Puccinia_striiformis_totivirus_2_':0.2694501477):0.0560508285,'QGX74230.1_putative_RdRp__Cronartium_ribicola_totivirus_2_':0.3471960093):0.0752081977):0.0720485955,(('QIP68048.1_2_RdRp__Erysiphales_associated_totivirus_3_':0.3981851691,('QIP68054.1_RdRp__Erysiphales_associated_totivirus_6_':0.2992097127,'YP_009182188.1_Totiviridae_Red-clover-powdery-mildew-associated-totivirus-5_fungi':0.3598688405):0.1286168093):0.0779198036,'QIP68078.1_RdRp__Erysiphales_associated_totivirus_19_':0.5591934069):0.0633306):0.0741025146,(('APG76078.1_2_hypothetical_protein_partial__Hubei_toti-like_virus_3_':0.4046455749,(('QIP68046.1_RdRp__Erysiphales_associated_totivirus_2_':0.252352759,'QIP68082.1_2_RdRp_partial__Erysiphales_associated_totivirus_21_':0.2970705217):0.2709603095,('QIP68052.1_2_RdRp__Erysiphales_associated_totivirus_5_':0.1607876234,'QIP68074.1_2_RdRp_partial__Erysiphales_associated_totivirus_17_':0.2328972659):0.2434897563):0.1874074803):0.0940564451,((('QIP68056.1_RdRp__Erysiphales_associated_totivirus_7_':0.1216701566,'YP_009182195.1_Totiviridae_Red-clover-powdery-mildew-associated-totivirus-7_fungi':0.0990672334):0.2196354486,'QIP68063.1_RdRp_partial__Erysiphales_associated_totivirus_11_':0.3142515844):0.2693301667,('QIP68072.1_RdRp__Erysiphales_associated_totivirus_16_':0.4095686631,'YP_009182190.1_Totiviridae_Red-clover-powdery-mildew-associated-totivirus-6_fungi_2':0.2585978016):0.2978955231):0.0735274552):0.0941412551):0.0363149679,'BAT62492.1_RdRp_partial__Red_clover_powdery_mildew-associated_totivirus_8_':0.6532239249):0.0358392246,'ATO91011.1_2_putative_RdRp_partial__Puccinia_striiformis_totivirus_3_':0.4304483521):0.0851608156,'ATO91013.1_2_putative_RdRp_partial__Puccinia_striiformis_totivirus_4_':0.4201656815):0.3170244442,((((('APG76044.1_hypothetical_protein_partial__Hubei_toti-like_virus_4_':0.7169522225,((('QGA70771.1_2_RdRp__Trichoderma_koningiopsis_totivirus_1_':0.1830937487,'VUD77425.1_RdRp__Umbelopsis_ramanniana_virus_4_':0.2437006998):0.0937155233,'YP_009342428.1_2_hypothetical_protein_2__Wuhan_insect_virus_26_':0.1989495429):0.1146799904,'YP_009342434.1_2_hypothetical_protein_2__Wuhan_insect_virus_27_':0.2351652303):0.0681960507):0.1820524757,'AZT88647.1_RdRp__Hortaea_werneckii_totivirus_1_':0.4042380854):0.1121940881,('QGY72630.1_2_putative_RdRp__Plasmopara_viticola_associated_totivirus_3_':0.2203663055,'YP_007697651.1_Totiviridae_Totivirus_Xanthophyllomyces-dendrorhous-virus-L1A_fungi_2':0.2655970613):0.1279656388):0.0481257285,(('BAT62484.1_2_RdRp_partial__Red_clover_powdery_mildew-associated_totivirus_4_':0.0661392661,'QGY72626.1_2_putative_RdRp__Plasmopara_viticola_associated_totivirus_1_':0.0912057379):0.2638396026,'YP_009507835.1_Totiviridae_Totivirus_Xanthophyllomyces-dendrorhous-virus-L1B_fungi_2':0.2453386012):0.1401292047):0.0426935807,(('QIP68061.1_2_RdRp__Erysiphales_associated_totivirus_10_':0.1588379994,'QIP68084.1_2_RdRp__Erysiphales_associated_totivirus_22_':0.2385202211):0.1978975641,('QIP68080.1_RdRp_partial__Erysiphales_associated_totivirus_20_':0.40045928,'YP_009182181.1_Totiviridae_Red-clover-powdery-mildew-associated-totivirus-3_fungi_2':0.2919001083):0.1177772485):0.0919748623):0.2475907683):0.0353073591):0.3315820522,'YP_005097975.1_Quadriviridae_Quadrivirus_Rosellinia-necatrix-quadrivirus-1_segment-3_fungi':1.3292333661):0.5900027094):0.538234987,('YP_009551559.1_Totiviridae_Diatom-colony-associated-dsRNA-virus-8_2':0.0835379553,'YP_009551561.1_Totiviridae_Diatom-colony-associated-dsRNA-virus-13_2':0.1850515483):0.7614775044):0.1179180453):0.1480363628,(('BAU79502.1_2_RdRp__Diatom_colony_associated_dsRNA_virus_9_genome_type_B_':0.3124062463,('YP_009551557.1_Totiviridae_Diatom-colony-associated-dsRNA-virus-4-genome-type-A_2':0.2365997422,'YP_009552791.1_Totiviridae_Diatom-colony-associated-dsRNA-virus-6_2':0.1623792017):0.2081858773):0.2010136723,(SRR1296718_MMETSP0418_DN12166_c2_g1_i1_len761_1:0.4281818287,((SRR1296718_MMETSP0418_DN13397_c0_g1_i1_len1725_1:0.182523135,'YP_009552789.1_Totiviridae_Diatom-colony-associated-dsRNA-virus-5_2':0.2665218792):0.1131628535,'YP_009553336.1_Totiviridae_Diatom-colony-associated-dsRNA-virus-3_2':0.6142826502):0.0456213656):0.0993593567):0.2573242332):0.5074741765,(('AED99796.1_RdRp__Trichomonas_vaginalis_virus_4_':0.2092480408,'AED99802.1_RdRp__Trichomonas_vaginalis_virus_3_':0.2614039949):0.211286383,('AED99806.1_RdRp__Trichomonas_vaginalis_virus_2_':0.0677241775,'NP_624323.2_Totiviridae_Trichomonasvirus_Trichomonas-vaginalis-virus-2_protozoa_2':0.0231258934):0.2353908398):0.546055436):0.6878318493,'AED99814.1_2_RdRp__Trichomonas_vaginalis_virus_1_':0.031807991):0.0299110986,'NP_620730.2_Totiviridae_Trichomonas-vaginalis-virus_human_protozoa_2':0.0525190834):0.0170027882,'YP_009162330.1_Totiviridae_Trichomonasvirus_Trichomonas-vaginalis-virus-1_protozoa_2':0.0719652673);
