# Supplementary material for: Revealing RNA virus diversity and evolution in unicellular algae transcriptomes
Source: Virus Evol. 2021 Aug 14;7(2):veab070. doi: 10.1093/ve/veab070 (PMC9927876; doi:10.1093/ve/veab070)
Supplement: veab070_Supp [file veab070_supp.zip › Haploviricotina_FULL-TREE.newick]

('BBQ04833.1_Milneviricetes_RNAdependent_RNA_polymerase__Culex_tritaeniorhynchus_Aspiviridaerelated_virus_':0.8865510152,'QDH89900.1_Milneviricetes_RNAdependent_RNA_polymerase__Aspiviridae_sp._':0.8002786955,(((('QCY48765.1_Milneviricetes_RdRp_protein__Citrus_psorosis_virus_':2.6361E-6,'AXJ14430.1_Milneviricetes':0.0292228143):0.3370241342,'AIF28241.1_Milneviricetes':0.159747407):0.1780449641,('YP_053236.1_Milneviricetes_261_kDa_protein__Lettuce_ring_necrosis_virus_':0.077030853,('AAK69629.2_Milneviricetes_putative_RNA_polymerase_partial__Ranunculus_white_mottle_virus_':0.0885087688,'AAN60447.1_Milneviricetes':0.0896234105):0.0650705951):0.1219350732):1.3428748694,(((((((((((('YP_009129259.1_Mononegavirales_gp5__Sclerotinia_sclerotiorum_negativestranded_RNA_virus_3_':0.1104408429,('QDB75013.1_Mononegavirales_RNAdependent_RNA_polymerase__Alternaria_tenuissima_negativestranded_RNA_virus_1_':0.106107996,('ATP75709.1_Mononegavirales_RNAdependent_RNA_polymerase__Fusarium_graminearum_negativestranded_RNA_virus_1_':0.0434887877,'QHD64785.1_Mononegavirales_RdRp__Plasmopara_viticola_associated_mononega_virus_2_':0.0927176802):0.0375651259):0.0597615178):0.0810676246,'ALM62227.1_Mononegavirales_RNAdependent_RNA_polymerase__Soybean_leafassociated_negativestranded_RNA_virus_2_':0.1171424594):0.271995906,('AXS76906.1_Mononegavirales_RNAdependent_RNA_polymerase__Botrytis_cinerea_mymonavirus_1_':0.1808859442,('QDB75012.1_Mononegavirales_RNAdependent_RNA_polymerase__Penicillium_cairnsense_negativestranded_RNA_virus_1_':0.0746101667,'QHD64779.1_Mononegavirales_RdRp__Plasmopara_viticola_associated_mymonavirus_1_':0.1439987868):0.0907842495):0.2033308012):0.3635848517,('ALM62228.1_Mononegavirales_RNAdependent_RNA_polymerase_partial__Soybean_leafassociated_negativestranded_RNA_virus_3_':0.1404618468,'ALD89145.1_Mononegavirales_RdRp__Sclerotinia_sclerotiorum_negative-stranded_RNA_virus_2_':0.2403651983):0.7423043874):0.131100454,('ALM62229.1_Mononegavirales_RNAdependent_RNA_polymerase_partial__Soybean_leafassociated_negativestranded_RNA_virus_4_':0.5091472599,'QGA70913.1_Mononegavirales_RNAdependent_RNA_polymerase__Gysinge_virus_':0.3299197698):0.37007132):0.0882069326,('BBI93117.1_Mononegavirales_large_protein__Lentinula_edodes_negativestrand_RNA_virus_1_':0.5064917474,((('QDB75019.1_Mononegavirales_RNAdependent_RNA_polymerase__Penicillium_adametzioides_negativestranded_RNA_virus_1_':0.0233276995,'QDB75014.1_Mononegavirales_RNAdependent_RNA_polymerase__Penicillium_glabrum_negativestranded_RNA_virus_1_':0.0633961525):0.1256679841,('QHD64768.1_Mononegavirales_RdRp__Plasmopara_viticola_associated_mononegaambi_virus_1_':0.007086148,'QHD64773.1_Mononegavirales_RdRp__Plasmopara_viticola_associated_mononegaambi_virus_3_':0.0473458996):0.158629939):0.3754543591,'QHD64783.1_Mononegavirales_RdRp__Plasmopara_viticola_associated_mononegaambi_virus_8_':0.3378747705):0.1509375162):0.1582791695):0.5472734249,(((('YP_009505433.1_Mononegavirales_putative_RNAdependent_RNA_polymerase__Pteromalus_puparum_negativestrand_RNA_virus_1_':0.1910752281,'APG78705.1_Mononegavirales_RNAdependent_RNA_polymerase__Hubei_rhabdolike_virus_6_':0.2081160054):0.3869660686,'APG78703.1_Mononegavirales_RNAdependent_RNA_polymerase__Hubei_rhabdolike_virus_8_':0.7930558061):0.0769030783,('AYU58616.1_Mononegavirales_RNAdependent_RNApolymerase_partial__Eastern_sea_garfishassociated_rhabdolike_virus_':0.2451501391,'YP_009333449.1_Mononegavirales_RNAdependent_RNA_polymerase__Beihai_rhabdolike_virus_2_':0.2482325632):0.1899623922):0.094847421,('YP_009333443.1_Mononegavirales_RNAdependent_RNA_polymerase__Beihai_rhabdolike_virus_1_':0.3875614583,'APG78806.1_Mononegavirales_RNAdependent_RNA_polymerase__Hubei_rhabdolike_virus_5_':0.5240467454):2.0263E-6):1.2745749221):0.1206455964,((((((((((((((((((((('YP_009505474.1_Mononegavirales_hypothetical_protein__Nishimuro_ledantevirus_':0.1038308686,'YP_009362194.1_Mononegavirales_polymerase__Nkolbisson_virus_':0.0493738544):0.0282662477,'YP_009305122.1_Mononegavirales_RNAdependent_RNA_polymerase__Yongjia_Tick_Virus_2_':0.1414497892):0.0225763372,(((('YP_009177014.1_Mononegavirales_L__Kumasi_rhabdovirus_':0.0192401573,('AZS32226.1_Mononegavirales_L__Rhinolophus_rhabdovirus_DPuer_':0.0520911871,('YP_009094027.1_Mononegavirales_L_protein__Kolente_virus_':0.0358018837,'YP_009094022.1_Mononegavirales_RNAdependent_RNA_polymerase__Fikirini_rhabdovirus_':0.0576645471):0.0262509053):0.0137534206):0.0277036339,'YP_009362258.1_Mononegavirales_polymerase__Oita_virus_':0.0634411515):0.0268333403,(('YP_009508527.1_Mononegavirales_polymerase__Kanyawara_virus_':0.0561389852,'YP_009362243.1_Mononegavirales_polymerase__Mount_Elgon_bat_virus_':0.0746328898):0.0122730638,'YP_009305102.1_Mononegavirales_RNAdependent_RNA_polymerase__Wuhan_Louse_Fly_Virus_5_':0.1050024658):0.0573662649):0.0514138688,((('YP_009361995.1_Mononegavirales_polymerase__Kern_Canyon_virus_':0.1193745349,'AVI57368.1_Mononegavirales_polymerase__Vaprio_virus_':0.057846732):0.0315169315,'YP_009361873.1_Mononegavirales_polymerase__Le_Dantec_virus_':0.0459731972):0.0240165378,'YP_009362200.1_Mononegavirales_polymerase__Keuraliba_virus_':0.036044002):0.1961153815):0.0718293559):0.0641372614,'APG78763.1_Mononegavirales_RNAdependent_RNA_polymerase__Hubei_dimarhabdovirus_virus_4_':0.3722477056):0.0181320971,(('YP_009664711.1_Mononegavirales_RNAdependent_RNA_polymerase_partial__Muscina_stabulans_sigmavirus_':0.0939063313,(('YP_009337295.1_Mononegavirales_RNAdependent_RNA_polymerase__Hubei_diptera_virus_10_':0.0687931445,'YP_009304980.1_Mononegavirales_RNAdependent_RNA_polymerase__Wuhan_House_Fly_Virus_1_':0.1695690363):0.02274739,('YP_009300669.1_Mononegavirales_RNAdependent_RNA_polymerase__Shayang_Fly_Virus_2_':0.0057541296,'YP_009304656.1_Mononegavirales_RNAdependent_RNA_polymerase__Wuhan_Fly_Virus_2_':0.0229658489):0.1338685371):0.0554942535):0.0208183313,'YP_009337139.1_Mononegavirales_RNAdependent_RNA_polymerase__Hubei_diptera_virus_9_':0.1416812726):0.0826368181):0.0161516115,('AMK09246.1_Mononegavirales_RdRp__Drosophila_immigrans_sigmavirus_':0.0802466609,'ACU65444.1_Mononegavirales_RdRp__Drosophila_obscura_sigmavirus_10A_':0.1057011828):0.1197140097):0.0211828467,(((((('CAH17548.1_Mononegavirales_large_polymerase_protein__Isfahan_virus_':0.0300402929,('CAH17543.1_Mononegavirales_RdRp__Chandipura_virus_':0.016355339,'YP_009094178.1_Mononegavirales_RNAdependent_RNApolymerase__Malpais_Spring_vesiculovirus_':0.0223950079):0.0089432409):0.0258786829,(('YP_009513007.1_Mononegavirales_polymerase__Jurona_vesiculovirus_':0.0623855069,'YP_008767243.1_Mononegavirales_polymerase_L__American_bat_vesiculovirus_TFFN2013_':0.0761062018):0.0165487397,('YP_009094388.1_Mononegavirales_polymerase__Perinet_vesiculovirus_':0.0488259464,'YP_009505536.1_Mononegavirales_RNAdependent_RNA_polymerase__Piry_virus_':0.027158087):0.0165108423):0.0066480164):0.0131418209,('YP_009505541.1_Mononegavirales_polymerase__Radi_vesiculovirus_':0.0339202764,'YP_009094277.1_Mononegavirales_RNAdependent_RNA_polymerase__Yug_Bogdanovac_vesiculovirus_':0.0292620478):0.0219298578):0.0324102435,(((((('ACB47438.1_Mononegavirales_L_polymerase_protein__Cocal_virus_':2.9459E-6,'YP_009094101.1_Mononegavirales_L_polymerase_protein__Vesicular_stomatitis_Alagoas_virus_':0.0442725533):0.0233255649,'YP_009091830.1_Mononegavirales_RNAdepedent_RNA_polymerase__Maraba_virus_':0.0296882707):0.0074228527,'YP_009362086.1_Mononegavirales_polymerase__Morreton_vesiculovirus_':0.0213010263):0.015678718,'ACK77585.1_Mononegavirales_polymerase__Recombinant_vesicular_stomatitis_Indiana_virus_rVSV-G_GFP_':0.0199081304):0.0290877056,('AFO67811.1_Mononegavirales_L_polymerase_protein__Vesicular_stomatitis_New_Jersey_virus_':0.0504443325,'YP_009505531.1_Mononegavirales_polymerase__Carajas_virus_':0.0346536703):0.0223450932):2.1697E-6,'AJG39213.1_Mononegavirales_RNAdependent_RNA_polymerase__Wuhan_Louse_Fly_Virus_11_':0.162866096):0.0364394446):0.0291240811,('AAK60424.1_Mononegavirales_polymerase__Carp_sprivivirus_':0.0275070275,'AGE10378.1_Mononegavirales_RNA_polymerase__Grass_carp_virus_':2.096E-6):0.1259640918):0.0267241997,(((('YP_009094476.1_Mononegavirales_large_protein__Dolphin_rhabdovirus_':0.0457466379,(('QGM12367.1_Mononegavirales_polymerase__Perch_perhabdovirus_':0.0190137097,'YP_007641367.1_Mononegavirales_RNA_dependant_RNA_polymerase__Perch_perhabdovirus_':0.0096776171):0.0180572035,'AHD46130.1_Mononegavirales_RdRp__Eel_virus_American_':0.0183593982):0.0596971177):0.0146745337,('ALJ30354.1_Mononegavirales_L_protein__Eelpout_rhabdovirus_':0.0486164373,'AGI97138.1_Mononegavirales_RdRp__Hybrid_snakehead_virus_':0.0541252542):0.0756583523):0.0080111962,'AAS02285.1_Mononegavirales_polymerase_partial__Starry_flounder_rhabdovirus_':0.0538645168):0.0793535537,('AVM87289.1_Mononegavirales_L_protein__Wuhan_redfin_culter_dimarhabodovirus_':0.1154440719,'YP_009094346.1_Mononegavirales_RNAdependent_RNA_polymerase__Scophthalmus_maximus_rhabdovirus_':0.1035013856):0.0347960506):0.0117256431):0.0264014079):0.0248911386,((((((((((((('YP_009094471.1_Mononegavirales_L__Niakha_virus_':0.1033346613,'YP_009362218.1_Mononegavirales_polymerase__Sripur_virus_':0.0185066789):0.0773033536,(('AVM87303.1_Mononegavirales_L_protein__Hainan_blackspectacled_toad_dimarhabdovirus_':0.0306046664,'AZL49339.1_Mononegavirales_RNAdependent_RNA_polymerase__Charleville_virus_':0.0277205182):0.0426867411,'YP_009094372.1_Mononegavirales_RNAdependent_RNA_polymerase_L__Almpiwar_virus_':0.0743581557):0.0864835205):0.049016639,'AZL49346.1_Mononegavirales_RNAdependent_RNA_polymerase__Cuiaba_virus_':0.0982997273):0.0261732204,('YP_009362274.1_Mononegavirales_polymerase__Chaco_virus_':0.067979094,'YP_009362110.1_Mononegavirales_polymerase__Sena_Madureira_virus_':0.0607957073):0.1191571661):0.2547371699,('AJR28289.1_Mononegavirales_polymerase__Kwatta_virus_':0.1403835816,('AXZ78339.1_Mononegavirales_putative_RNAdependent_RNA_polymerase__Dillard_s_Draw_virus_':0.0493705484,'YP_009094424.1_Mononegavirales_putative_RNAdependent_RNA_polymerase__OakVale_virus_':0.0610717711):0.0478697914):0.1944974871):0.1193834691,((('QGX48513.1_Mononegavirales_polymerase__Burg_el_Arab_virus_':0.0109572946,'AJR28270.1_Mononegavirales_polymerase__Garba_virus_':0.0301010763):0.0958530335,('AIW61115.1_Mononegavirales_RNAdependent_RNA_polymerase__Harrison_Dam_virus_':0.0176120081,'AIW61110.1_Mononegavirales_RdRp__Walkabout_Creek_virus_':0.0051355586):0.0821656789):0.0436068261,'YP_009094441.1_Mononegavirales_RNA_polymerase__Sunguru_virus_':0.0965695656):0.1094258895):0.1344131486,((('YP_009362266.1_Mononegavirales_polymerase__Klamath_virus_':0.1040348319,'AAX47602.1_Mononegavirales_RNA_polymerase__Tupaia_virus_':0.0700091942):0.0557538322,'YP_009505526.1_Mononegavirales_RNA_polymerase_partial__Durham_virus_':0.0891849256):0.057382077,('AXF38662.1_Mononegavirales_RNAdependent_RNA_polymerase__Duck_rhabdovirus_':0.1309234996,'AXF38754.1_Mononegavirales_RNAdependent_RNA_polymerase__Shelduck_rhabdovirus_':0.0776521364):0.0698990346):0.1508496125):0.0502036893,('AWB14585.1_Mononegavirales_L_polymerase_protein__Murine_fecesassociated_rhabdovirus_':0.362752526,'YP_009337012.1_Mononegavirales_RNAdependent_RNA_polymerase__Hubei_dimarhabdovirus_virus_3_':0.3526763434):0.1245814735):0.0121847799,('YP_009336837.1_Mononegavirales_RNAdependent_RNA_polymerase__Hubei_lepidoptera_virus_2_':0.0771680782,'AMK09277.1_Mononegavirales_RNAdependent_RNA_polymerase__Pararge_aegeria_rhabdovirus_':0.0903206296):0.1371763198):0.0309660678,((('AMK09247.1_Mononegavirales_RNAdependent_RNA_polymerase_partial__Drosophila_montana_sigmavirus_':0.0508833912,'YP_009664710.1_Mononegavirales_RNAdependent_RNA_polymerase_partial__Drosophila_tristis_sigmavirus_':0.0460818959):0.0431595204,('AMK09228.1_Mononegavirales_RdRp__Drosophila_affinis_sigmavirus_':0.0050461166,'AMK09265.1_Mononegavirales_RNAdependent_RNA_polymerase__Drosophila_algonquin_sigmavirus_':0.0239054319):0.0156020642):0.2350336949,('AMK09271.1_Mononegavirales_RNAdependent_RNA_polymerase__Ceratitis_capitata_sigmavirus_':0.1119732612,(('AFV52389.1_Mononegavirales_RdRp__Drosophila_melanogaster_sigmavirus_':0.1669671095,(('AJG39202.1_Mononegavirales_RNAdependent_RNA_polymerase__Wuhan_Louse_Fly_Virus_8_':0.0323327537,'YP_009305107.1_Mononegavirales_RNAdependent_RNA_polymerase__Wuhan_Louse_Fly_Virus_9_':0.0295846825):0.0258811597,'YP_009302018.1_Mononegavirales_RNAdependent_RNA_polymerase__Wuhan_Louse_Fly_Virus_10_':0.0347639934):0.1034009231):0.0669026207,'YP_009337216.1_Mononegavirales_RNAdependent_RNA_polymerase__Hubei_dimarhabdovirus_virus_1_':0.087622297):0.0764849707):0.1034494087):0.0283001702):0.0134736894,('AQX45764.2_Mononegavirales_polymerase_protein_partial__Benxi_bat_virus_':0.0851450654,'YP_009505491.1_Mononegavirales_RNAdependent_RNA_polymerase__Drosophila_ananassae_sigmavirus_':0.1811346199):0.0479477024):0.0158494853,(('YP_009337071.1_Mononegavirales_RNAdependent_RNA_polymerase__Hubei_dimarhabdovirus_virus_2_':0.1220482055,'QBP46939.1_Mononegavirales_RNAdependent_RNA_polymerase__Tetrastichus_brontispae_RNA_virus_1_':0.2736096899):0.0492236064,'YP_009301743.1_Mononegavirales_RNAdependent_RNA_polymerase__Wuhan_Insect_virus_7_':0.1384462579):0.1444481046):0.0367723516,((((('YP_006202628.1_Mononegavirales_L_gene_product__Kotonkan_virus_':0.0835706682,'AUW34406.1_Mononegavirales_polymerase__New_Kent_County_virus_':0.0426334855):0.0430218299,'YP_009177215.1_Mononegavirales_polymerase__Yata_virus_':0.0745487067):0.0740098969,(('YP_009094434.1_Mononegavirales_L_protein__Malakal_virus_':0.0274117825,('QDM55306.1_Mononegavirales_polymerase__Bovine_ephemeral_fever_virus_':0.0053611712,'YP_009094138.1_Mononegavirales_protein_L__Berrimah_virus_':0.0138925245):0.0802981538):0.07697388,('YP_006200965.1_Mononegavirales_L_protein__Obodhiang_virus_':0.0173846047,'YP_009177247.1_Mononegavirales_polymerase__Adelaide_River_virus_':0.0224867008):0.1329529589):0.0742247467):0.0479776326,(('AFS65335.1_Mononegavirales_L_protein_partial__BasCongo_tibrovirus_':0.3057115855,'YP_009505519.1_Mononegavirales_L_protein__Ekpoma_virus_2_':0.1858714744):0.1391906694,('YP_009505511.1_Mononegavirales_L_protein_partial__Ekpoma_virus_1_':0.2303380113,(('YP_009362251.1_Mononegavirales_polymerase__Sweetwater_Branch_virus_':0.0355777612,'YP_009508535.1_Mononegavirales_RNAdependent_RNA_polymerase__Beatrice_Hill_virus_':0.0789482418):0.0750432737,'YP_009094412.1_Mononegavirales_RNAdependent_RNA_polymerase_L__Coastal_Plains_virus_':0.0934906382):0.1506659651):0.037517203):0.0644015928):0.0170154419,((('YP_009176999.1_Mononegavirales_L_protein__Santa_barbara_virus_':0.1775793591,((('YP_009512988.1_Mononegavirales_polymerase__Curionopolis_virus_':0.0880576776,'YP_009362154.1_Mononegavirales_polymerase__Rochambeau_virus_':0.044876235):0.041978769,'YP_009362238.1_Mononegavirales_polymerase__Iriri_virus_':0.0117093957):0.20893947,'YP_009362166.1_Mononegavirales_polymerase__Itacaiunas_virus_':0.2332166419):0.1490152793):0.0344708605,(('YP_009094167.1_Mononegavirales_L_protein__Xiburema_virus_':0.0761076135,'AJR28310.1_Mononegavirales_polymerase__Aruac_virus_':0.0559670187):0.017268064,'AJR28341.1_Mononegavirales_polymerase__Inhangapi_virus_':0.0895052028):0.0849580662):0.0635901095,((((((('AFS68381.1_Mononegavirales_polymerase__Flanders_hapavirus_':0.0479961493,('AJR28326.1_Mononegavirales_polymerase__Kamese_virus_':0.0350855644,'YP_009361970.1_Mononegavirales_polymerase__Mosqueiro_virus_':0.0591411472):0.0112056928):0.0267473252,('YP_009362143.1_Mononegavirales_polymerase__Landjia_virus_':0.0193289576,'YP_009362128.1_Mononegavirales_polymerase__Manitoba_virus_':0.0573275368):0.0103477755):0.0278451223,'YP_009362209.1_Mononegavirales_polymerase__Gray_Lodge_virus_':0.0935554978):0.0430117518,'YP_009362189.1_Mononegavirales_polymerase__Joinjakaka_virus_':0.1723721186):0.0348346353,'YP_003518294.1_Mononegavirales_RNAdependent_RNA_polymerase__Ngaingan_hapavirus_':0.202985399):0.0211197242,'YP_009362117.1_Mononegavirales_polymerase__Marco_virus_':0.1434328575):0.0277879385,((('ASM90779.1_Mononegavirales_polymerase__Holmes_Jungle_virus_':0.0045246486,'ABV01365.1_Mononegavirales_RdRp__Wongabel_hapavirus_':0.0094890905):0.024764478,'YP_009362228.1_Mononegavirales_polymerase__Ord_River_virus_':0.0142775883):0.0317619329,'YP_009362180.1_Mononegavirales_polymerase__La_Joya_virus_':0.0403278934):0.082309815):0.138410718):0.0259541475):0.0768816571):2.5592E-6):0.0127788471,((((('YP_009552820.1_Mononegavirales_large_protein__Riverside_virus_1_':0.0197286512,'BBQ04832.1_Mononegavirales_RNAdependent_RNA_polymerase__Culex_pseudovishnui_rhabdolike_virus_':0.0817007619):0.0315512978,'ATG83562.1_Mononegavirales_polymeraseassociated_protein__Ohlsdorf_virus_':0.0348951989):0.1620511316,('AGX86091.1_Mononegavirales_RNAdependent_RNA_polymerase_partial__Beaumont_virus_':0.295909973,('BAU46576.1_Mononegavirales_RdRp__Culex_tritaeniorhynchus_rhabdovirus_':0.2862678484,'AWJ96718.1_Mononegavirales_RNAdependent_RNA_polymerase__Merida_virus_':0.1644208373):0.112044583):0.1512870819):0.033644904,(('YP_009666516.1_Mononegavirales_RdRp__Caligus_rogercresseyi_rhabdovirus_':0.1322503572,('AIY25911.1_Mononegavirales_RNAdependent_RNA_polymerase__Lepeophtheirus_salmonis_rhabdovirus_9_':0.1603453828,'AIY25916.1_Mononegavirales_RNAdependent_RNA_polymerase__Lepeophtheirus_salmonis_rhabdovirus_127_':0.1548856298):0.2454440594):0.1668157569,'YP_009345051.1_Mononegavirales_RNAdependent_RNA_polymerase__Wuhan_pillworm_virus_2_':0.3502221023):0.056279129):0.0379846033,(((('AJR28545.1_Mononegavirales_polymerase__Bahia_Grande_virus_':0.0098726205,'AJR28336.1_Mononegavirales_polymerase__Muir_Springs_virus_':0.0138883754):0.1614427054,'AJR16768.1_Mononegavirales_RNA_polymerase__Zahedan_rhabdovirus_':0.1306054368):0.0362320782,(((('AJR28559.1_Mononegavirales_polymerase__Connecticut_virus_':0.023885385,'AJR28510.1_Mononegavirales_polymerase__Sawgrass_virus_':0.0445168025):0.0018232311,'AHL66985.1_Mononegavirales_polymerase__Long_Island_tick_rhabdovirus_':0.0201801455):0.0307192996,'AJR28474.1_Mononegavirales_polymerase__New_Minto_virus_':0.0390346819):0.0977889146,'YP_009094143.1_Mononegavirales_RNA_polymerase__Moussa_virus_':0.0886310928):0.2362069421):0.0800176042,'QBQ65046.1_Mononegavirales_polymerase__Xinjiang_tick_rhabdovirus_':0.1101068665):0.2798519907):0.0518974049):0.0528562661,(((('QDW81033.1_Mononegavirales_polymerase__Blanchseco_virus_':0.1080739224,'QBQ64989.1_Mononegavirales_polymerase__Bole_Tick_Virus_2_':0.0468309224):0.1075476521,('YP_009304331.1_Mononegavirales_RNAdependent_RNA_polymerase__Tacheng_Tick_Virus_3_':0.0666715923,'YP_009305117.1_Mononegavirales_RNAdependent_RNA_polymerase__Wuhan_Tick_Virus_1_':0.0835186576):0.1341930708):0.0479893831,'AYP67529.1_Mononegavirales_RNAdependent_RNA_polymerase__Manly_virus_':0.1315247977):0.1586609565,(('AXN70174.1_Mononegavirales_RNAdependent_RNA_polymerase_partial__Mononegavirales_sp._':0.0631557384,'ASY03266.1_Mononegavirales_RNAdependent_RNApolymerase__Norway_mononegavirus_1_':0.0153671314):0.0668587198,'YP_009288322.1_Mononegavirales_RNAdependent_RNA_polymerase__Huangpi_Tick_Virus_3_':0.3093480589):0.0453889738):0.0872565834):0.0392581879,('AUX13124.1_Mononegavirales_polymerase_partial__American_dog_tick_rhabdovirus2_':0.2186836028,'QBQ65007.1_Mononegavirales_RNAdependent_RNA_polymerase__Taishun_Tick_Virus_':0.1730642457):0.1662617852):0.0585787474,('YP_009344978.1_Mononegavirales_RNAdependent_RNA_polymerase__Xingshan_nematode_virus_4_':0.2323134338,('YP_009344982.1_Mononegavirales_RNAdependent_RNA_polymerase__Xinzhou_dimarhabdovirus_virus_1_':0.0962628666,'APG78857.1_Mononegavirales_RdRp__Xinzhou_nematode_virus_4_':0.1679699955):0.0766888468):0.1249203419):0.0892387838,(('YP_009094383.1_Mononegavirales_L_protein__Arboretum_almendravirus_':0.0578323311,'YP_009094394.1_Mononegavirales_L_protein__Puerto_Almendras_virus_':0.0646809764):0.1693174461,'YP_009552125.1_Mononegavirales_L_protein__Menghai_rhabdovirus_':0.244876108):0.4372718998):0.2015584792,(((('QGZ11562.1_Mononegavirales_polymerase_partial__Rabies_lyssavirus_':0.0070605602,('AEL79469.1_Mononegavirales_polymerase__Bokeloh_bat_lyssavirus_':0.0092143573,'AIN50173.1_Mononegavirales_RdRp__Australian_bat_lyssavirus_':2.0803E-6):2.4079E-6):0.0188857326,('YP_006742184.1_Mononegavirales_polymerase__Ikoma_lyssavirus_':0.0440122154,'YP_009094272.1_Mononegavirales_polymerase__West_Caucasian_bat_lyssavirus_':0.0184490557):0.0040259628):0.0056111512,('YP_007641391.1_Mononegavirales_polymerase__Lagos_bat_lyssavirus_':0.0085501496,'ABZ81206.1_Mononegavirales_polymerase__Mokola_lyssavirus_':0.0097339871):0.0142472113):0.0436157044,'QCF24337.1_Mononegavirales_RNAdependent_RNA_polymerase__Frog_lyssalike_virus_1_':0.1377625629):0.1643364667):0.1647520481,('AVM87565.1_Mononegavirales_L_protein_partial__Wenling_dimarhabdovirus_9_':0.2171318412,('AVM87298.1_Mononegavirales_L_protein__Fujian_dimarhabdovirus_':0.3318267897,'AVM87294.1_Mononegavirales_L_protein__Wenling_dimarhabdovirus_1_':0.2449399024):0.0688601515):0.1124540121):0.088504033,'AVM87284.1_Mononegavirales_L_protein__Beihai_dimarhabodovirus_1_':0.4147880432):0.2845156749,('AVM87567.1_Mononegavirales_hypothetical_protein__Wenling_dimarhabdovirus_10_':0.5175127387,('YP_009204560.1_Mononegavirales_L_protein__Fox_fecal_rhabdovirus_':0.6398781663,('AVM87309.1_Mononegavirales_L_protein__Wenling_dimarhabdovirus_8_':0.2319149552,('AIF74284.1_Mononegavirales_polymerase_partial__Bat_rhabdovirus_':0.1524514172,'QJD26153.1_Mononegavirales_polymerase__Schistocephalus_solidus_rhabdovirus_':0.1872335543):0.3338722761):0.1393617923):0.069278547):0.0654698099):0.2120848433,((('AAD56771.1_Mononegavirales_polymerase_protein__Snakehead_virus_':0.0826601663,'QGA30603.1_Mononegavirales_RNAdependent_RNA_polymerase__Viral_hemorrhagic_septicemia_virus_':0.0942097811):0.1432609517,'AAQ73462.1_Mononegavirales_RNA_polymerase__Hirame_novirhabdovirus_':0.022794051):0.0365713391,'AAC42155.1_Mononegavirales_RNA_polymerase__Infectious_hematopoietic_necrosis_virus_':2.3926E-6):1.7959314045):0.1805168199,'QHD64769.1_Mononegavirales_RdRp__Plasmopara_viticola_associated_mononega_virus_1_':0.973243297):0.1114795414,(((((((('AUW34390.1_Mononegavirales_L__Blacklegged_tick_rhabdovirus1_':0.0032767437,'AVM86063.1_Mononegavirales_L_protein__Chimay_rhabdovirus_':0.053307597):0.2609813985,('QJQ27116.1_Mononegavirales_putative_RdRp_protein__IRE_CTVM19-associated_rhabdovirus_':0.1567139015,'AYP67531.1_Mononegavirales_RNAdependent_RNA_polymerase__Fairlight_virus_':0.1242525991):0.2344649361):0.1159737694,(((('ASU89577.1_Mononegavirales_L__Spodoptera_frugiperda_rhabdovirus_':0.4958331162,(('AYW51543.1_Mononegavirales_L_polymerase_RdRp__Lasius_neglectus_virus_2_':0.2297208679,('YP_009336984.1_Mononegavirales_RNAdependent_RNA_polymerase__Hubei_rhabdolike_virus_1_':0.3132317062,'AJG39155.1_Mononegavirales_RdRp__Wuhan_Ant_Virus_':0.2100764747):0.1238622539):0.0580577673,('QHA33680.1_Mononegavirales_RdRp__Atrato_Rhabdolike_virus_3_':0.1716462789,'QIS62334.1_Mononegavirales_RNAdependent_RNA_polymerase__Primus_virus_':0.1698841113):0.0665367071):0.1736455191):0.317670477,((((('QHA33839.1_Mononegavirales_RdRp_partial__Atrato_Rhabdolike_virus_2_':0.1257140351,('AVP26977.1_Mononegavirales_Rdrp__Grenada_mosquito_rhabdovirus_1_':2.0803E-6,'QEM39120.1_Mononegavirales_RNAdependent_RNA_polymerase__Guadeloupe_Culex_rhabdovirus_':2.0803E-6):0.0993854878):0.1387324417,'AJG39218.1_Mononegavirales_RdRp__Wuhan_Mosquito_Virus_9_':0.2453505979):0.2064343827,'AMK09240.1_Mononegavirales_RNAdependent_RNA_polymerase__Drosophila_busckii_rhabdovirus_':0.3953811668):0.0905292747,('AJG39108.1_Mononegavirales_RNAdependent_RNA_polymerase_partial__Jingshan_Fly_Virus_2_':0.3126445914,('YP_009289352.1_Mononegavirales_RNAdependent_RNA_polymerase__Sanxia_Water_Strider_Virus_5_':2.0803E-6,'AJG39120.1_Mononegavirales_RdRp__Sanxia_Water_Strider_Virus_5_':2.0803E-6):0.2237033687):0.0622983646):0.0712637204,'YP_009300677.1_Mononegavirales_RNAdependent_RNA_polymerase__Shuangao_Bedbug_Virus_2_':0.331577822):0.1584958683):0.0877314458,(('AMK09254.1_Mononegavirales_RNAdependent_RNA_polymerase_partial__Drosophila_subobscura_rhabdovirus_':0.0585762871,'AMK09264.1_Mononegavirales_RNAdependent_RNA_polymerase__Drosophila_sturtevanti_rhabdovirus_1_':0.0772048703):0.0750901901,'YP_009300674.1_Mononegavirales_RNAdependent_RNA_polymerase__Shayang_Fly_Virus_3_':0.1780191483):0.2881717943):0.0395825889,('ALU09129.1_Mononegavirales_RdRp__Diachasmimorpha_longicaudata_rhabdovirus_':0.2822749384,('YP_009336512.1_Mononegavirales_RNAdependent_RNA_polymerase__Wenling_crustacean_virus_10_':0.2352896309,'YP_009336589.1_Mononegavirales_RNAdependent_RNA_polymerase__Wenling_crustacean_virus_11_':0.2718777168):0.3092874304):0.0612743712):0.0682778527):0.2644970972,(('QHI42114.1_Mononegavirales_RNAdependent_RNA_polymerase_partial__Rondonia_rhabdovirus_':2.3794E-6,'QHI42117.1_Mononegavirales_RNAdependent_RNA_polymerase_partial__Rondonia_rhabdovirus_':0.0544477339):0.4436015836,'AEF56733.1_Mononegavirales_RdRp__Soybean_cyst_nematode_associated_northern_cereal_mosaic_virus_':0.8614359904):0.0545867619):0.0573947792,'YP_009304476.1_Mononegavirales_RNAdependent_RNA_polymerase__Tacheng_Tick_Virus_7_':0.5837581796):0.0755429224,'YP_009337635.1_Mononegavirales_RNAdependent_RNA_polymerase__Shayang_ascaridia_galli_virus_2_':0.7342673749):0.0064716147,(((('YP_052849.1_Mononegavirales_L__Maize_fine_streak_nucleorhabdovirus_':0.4546432373,((('AGN91973.1_Mononegavirales_polymerase__Citrus_leprosis_virus_nuclear_type_':0.0093730462,'YP_001294929.1_Mononegavirales_polymerase__Orchid_fleck_dichorhavirus_':2.0803E-6):0.0921451933,(('QIC35868.1_Mononegavirales_RNAdependent_RNA_polymerase__Citrus_chlorotic_spot_virus_':0.0484455307,'YP_009507905.1_Mononegavirales_RNAdependent_RNA_polymerase__Coffee_ringspot_dichorhavirus_':0.0208447359):0.0446296517,'ARJ35822.1_Mononegavirales_RNAdependent_RNA_polymerase__Citrus_leprosis_virus_N_':0.0350335393):0.064849779):0.3919796108,(('QBZ28538.1_Mononegavirales_putative_RdRp__Apple_rootstock_virus_A_':0.1988914127,(('AZN18347.1_Mononegavirales_putative_RNAdependent_RNA_polymerase__Zhuye_pepper_nucleorhabdovirus_':0.0793436952,'YP_009176977.1_Mononegavirales_RNAdependent_RNA_polymerase__Datura_yellow_vein_nucleorhabdovirus_':0.0735170745):0.0564787862,'AUW36419.1_Mononegavirales_RNAdependent_RNA_polymerase__Black_currant_nucleorhabdovirus_1_':0.0256504596):0.1544073416):0.1368314906,'QAB45076.1_Mononegavirales_RNAdependent_RNA_polymerase__Alfalfa_associated_nucleorhabdovirus_':0.086827179):0.3265103554):0.129036825):0.0823415098,((('QCS90262.1_Mononegavirales_polymerase__Maize_mosaic_nucleorhabdovirus_':0.0680052401,'YP_009444713.1_Mononegavirales_RNAdependent_RNA_polymerase__Maize_Iranian_mosaic_nucleorhabdovirus_':0.0769829018):0.0161635116,'AZP55487.1_Mononegavirales_RNAdependent_RNA_polymerase__Morogoro_maizeassociated_virus_':0.0694658694):0.32293898,(('AVV48080.1_Mononegavirales_probable_RNAdependent_RNA_polymerase__Wheat_yellow_striate_virus_':0.2354957457,'QHB15169.1_Mononegavirales_replicase_partial__Papaya_nucleorhabdovirus_1_':0.1724903669):0.2187363041,((('CBY88606.2_Mononegavirales_RNA-dependent-RNA-polymerase__Eggplant_mottled_dwarf_nucleorhabdovirus_':0.0340469165,'QDF44105.1_Mononegavirales_RdRp__Physostegia_chlorotic_mottle_virus_':0.0144492402):0.1973770635,'YP_004927971.1_Mononegavirales_RNAdependent_RNA_polymerase__Potato_yellow_dwarf_nucleorhabdovirus_':0.1174411775):0.2139637215,'QIQ60850.1_Mononegavirales_RNAdependent_RNA_polymerase__Peach_virus_1_':0.3560658858):0.0037743816):0.1334955538):0.1630239448):0.2651308122,'AUD57853.1_Mononegavirales_polyprotein__Red_clover_varicosavirus_':0.7773973798):0.086518413,(((((('AFH08285.1_Mononegavirales_L_protein_partial__Ivy_vein_banding_virus_':0.1801429997,('YP_009352236.1_Mononegavirales_L_protein__Tomato_yellow_mottleassociated_virus_':0.1705761415,('YP_009177021.1_Mononegavirales_polymerase_protein__Alfalfa_dwarf_virus_':0.0507931925,(('AWK49433.1_Mononegavirales_putative_L_protein__Strawberry_crinkle_cytorhabdovirus_':2.0803E-6,'AAP03645.2_Mononegavirales_putative_RdRp_partial__Strawberry_crinkle_virus_':2.0803E-6):0.0916042732,'QBS46636.1_Mononegavirales_replicase__Raspberry_vein_chlorosis_virus_':0.0455243443):0.0675508942):0.0550088865):0.0403569365):0.0447819025,'YP_009301361.1_Mononegavirales_RNAdependent_RNA_polymerase__Wuhan_Insect_virus_6_':0.1386499151):0.1000342787,'YP_006576506.2_Mononegavirales_RNAdependent_RNA_polymerase__Persimmon_virus_A_':0.1167233079):0.0300653557,((('YP_002308376.1_Mononegavirales_L_protein__Lettuce_yellow_mottle_virus_':0.0409289949,'CAG34091.1_Mononegavirales_putative_polymerase__Lettuce_necrotic_yellows_virus_':0.0276266358):0.0504689018,'ATS17313.1_Mononegavirales_RNAdependent_RNA_polymerase__Cabbage_cytorhabdovirus_1_':0.1534164035):0.0810135057,'YP_009300689.1_Mononegavirales_RNAdependent_RNA_polymerase__Wuhan_Insect_virus_4_':0.2331137792):0.0702990625):0.0235741157,('YP_009300875.1_Mononegavirales_RNAdependent_RNA_polymerase__Wuhan_Insect_virus_5_':0.0754799277,'DAC81998.1_Mononegavirales_TPA_asm':0.0535548467):0.0663704233):0.3154995598,((('YP_009553369.1_Mononegavirales_L_protein__Rice_stripe_mosaic_virus_':0.3791882965,('QAU20941.1_Mononegavirales_polymerase__Bean-associated_cytorhabdovirus_':0.2363776316,'ARA91091.1_Mononegavirales_polymerase_protein__Yerba_mate_chlorosisassociated_virus_':0.5356074153):0.0790138534):0.0663223129,((((('ACT21686.1_Mononegavirales_polymerase__Barley_yellow_striate_mosaic_cytorhabdovirus_':2.096E-6,'ARS22495.1_Mononegavirales_putative_L_protein__Maize_associated_rhabdovirus_':0.1274341019):0.0127583606,'QBJ27595.1_Mononegavirales_RNA_polymerase__Maize_sterile_stunt_virus_':0.0146321817):0.0455399126,'ATN96453.1_Mononegavirales_polymerase_protein__Maize_yellow_striate_virus_':0.0214484126):0.0481269736,'NP_597914.1_Mononegavirales_polymerase__Northern_cereal_mosaic_cytorhabdovirus_':0.0610874278):0.0667945547,'YP_009362280.1_Mononegavirales_RNAdependent_RNA_polymerase__Colocasia_bobone_diseaseassociated_virus_':0.0864677677):0.0789818104):0.273658066,('QID92311.1_Mononegavirales_polymerase__Yerba_mate_virus_A_':0.1477086691,'ANN13970.1_Mononegavirales_RNAdependent_RNA_polymerase_partial__Iranian_citrus_ringspot_virus_':0.1929084836):0.238978134):0.0414250023):0.2642559573):0.1369651957):0.0914555522,((('AUW34395.1_Mononegavirales_L__Dog_Tick_rhabdovirus1_':0.2163884503,'YP_009091823.1_Mononegavirales_L__Farmington_virus_':0.3071758284):0.1549815428,'AYP65053.1_Mononegavirales_polyprotein__Apis_rhabdovirus_1_':0.4664597601):0.2137058377,'ARO50044.1_Mononegavirales_L_protein__Apis_rhabdovirus_2_':0.9209270267):0.2572258826):0.0669272865):0.1511095505,(((((('YP_009508484.1_Mononegavirales_L__Jungle_carpet_python_virus_':0.0591034633,'YP_009508490.1_Mononegavirales_L__Southwest_carpet_python_virus_':0.0058309209):0.3625105188,((((('ALL41443.1_Mononegavirales_L__Parrot_bornavirus_5_':2.0803E-6,'YP_009512939.1_Mononegavirales_polymerase__Parrot_bornavirus_5_':0.0048520189):0.069081467,(('ART67013.1_Mononegavirales_RdRp__Variegated_squirrel_bornavirus_1_':0.0662259185,'QBY26073.1_Mononegavirales_RdRp_L__Mammalian_1_orthobornavirus_':0.0359796186):0.0405924439,('AEG78314.1_Mononegavirales_viral_polymerase__Parrot_bornavirus_1_':0.0092500231,'AFN70809.2_Mononegavirales_viral_polymerase__Parrot_bornavirus_7_':0.0200650695):0.0505858839):0.0123076073):0.0084494595,(('AGJ74924.2_Mononegavirales_polymerase__Canary_bornavirus_3_':0.042639231,'AGJ74872.1_Mononegavirales_viral_polymerase__Canary_bornavirus_1_':0.0242716891):0.0219317523,'YP_009237647.1_Mononegavirales_RNAdependent_RNA_polymerase__Aquatic_bird_bornavirus_1_':0.0460682135):0.0101267735):0.0969772994,'YP_009055063.1_Mononegavirales_L_polymerase__Loveridges_garter_snake_virus_1_':0.1409890882):0.1500798075,'AVM87541.1_Mononegavirales_L_protein__Wuhan_sharpbelly_bornavirus_':0.432703016):0.0586144855):0.7377614874,('YP_009333413.1_Mononegavirales_RNAdependent_RNA_polymerase__Beihai_rhabdolike_virus_6_':0.3599601704,'AJG39154.1_Mononegavirales_RdRp__Wenzhou_Crab_Virus_1_':0.3448322392):1.0127998933):0.4264968296,((((('AYW51538.1_Mononegavirales_L_polymerase_RdRp__Formica_fusca_virus_1_':0.0384108204,'AWI42881.1_Mononegavirales_RNAdependent_RNA_polymerase__Formica_exsecta_virus_4_':7.438966E-4):0.2301823446,'YP_009666283.1_Mononegavirales_RNAdependent_RNA_polymerase_partial__Orinoco_virus_':0.4778189661):0.2554130285,(('QFQ60720.1_Mononegavirales_polymerase_B__San_Jacinto_virus_':0.1012811726,('YP_002905331.1_Mononegavirales_RNAdependent_RNA_polymerase__Midway_nyavirus_':2.3766E-6,'YP_002905337.1_Mononegavirales_RNAdependent_RNA_polymerase__Nyamanini_nyavirus_':0.0456107751):0.0469432584):0.01186737,'AHA90827.1_Mononegavirales_RdRp__Sierra_Nevada_virus_':0.0149142823):0.5885591411):0.1007286319,('YP_009666292.1_Mononegavirales_RNAdependent_RNA_polymerase_partial__Beihai_rhabdolike_virus_3_':0.5794447205,('YP_009333418.1_Mononegavirales_RNAdependent_RNA_polymerase__Beihai_rhabdolike_virus_4_':0.2459552006,'YP_009333422.1_Mononegavirales_RNAdependent_RNA_polymerase__Beihai_rhabdolike_virus_5_':0.3072776574):0.535375678):0.1720628818):0.1441090708,((('AVK42876.1_Mononegavirales_putative_RdRp_partial__Soybean_cyst_nematode_nyamilike_virus_':0.0698413847,'YP_009052467.1_Mononegavirales_putative_RdRp__Soybean_cyst_nematode_socyvirus_':0.1656642643):0.076332371,'AVK42875.1_Mononegavirales_RNAdependent_RNA_polymerase__Soybean_cyst_nematode_nyamilike_virus_':0.0070989101):0.5955098835,'APG78764.1_Mononegavirales_RdRp__Wenzhou_tapeworm_virus_1_':0.6445596238):0.2420756852):0.1099383712):0.1403143496,(((((('QBK47210.1_Mononegavirales_RdRP__Anopheles_darlingi_virus_':0.0658444768,'QBK47216.1_Mononegavirales_RdRP__Anopheles_marajoara_virus_':0.0504741733):0.1561428556,('AOR51372.1_Mononegavirales_RdRp__Bolahun_virus_variant_2_':0.1442017486,'AOR51378.1_Mononegavirales_RdRp__Gambie_virus_':0.0354551214):0.1683756033):0.1987614741,'AWW01093.1_Mononegavirales_RdRp_protein__Aedes_anphevirus_':0.2617295445):0.0278818678,('QGA70931.1_Mononegavirales_RNAdependent_RNA_polymerase__Culex_mononega_like_virus_1_':0.378801906,'AJG39227.1_Mononegavirales_RdRp__Xincheng_Mosquito_Virus_':0.4126540785):0.1125532285):0.1904868125,'QEM39171.1_Mononegavirales_RNAdependent_RNA_polymerase__Guadeloupe_mosquito_mononegalike_virus_':0.480466516):0.3367562495,((('AJG39135.1_Mononegavirales_RNAdependent_RNA_polymerase_partial__Shuangao_Fly_Virus_2_':0.3210215302,'QIJ70030.1_Mononegavirales_RNAdependent_RNA_polymerase__Gudgenby_Calliphora_mononegalike_virus_':0.2443695366):0.163672832,'YP_009337182.1_Mononegavirales_RNAdependent_RNA_polymerase__Hubei_diptera_virus_11_':0.4159337661):0.1931011744,'YP_009666282.1_Mononegavirales_RNAdependent_RNA_polymerase__Drosophila_unispina_virus_1_':0.5974067992):0.2003060733):0.5125147265):0.2840534169,(((('QBP37026.1_Mononegavirales_putative_polyprotein__Lampyris_noctiluca_rhabdolike_virus_1_':0.4911305343,('YP_009336889.1_Mononegavirales_RNAdependent_RNA_polymerase__Hubei_rhabdolike_virus_3_':0.6038328142,'YP_009304420.1_Mononegavirales_RNAdependent_RNA_polymerase__Tacheng_Tick_Virus_6_':0.4684208645):0.1776322218):0.1294382922,'AXA52562.1_Mononegavirales_putative_RdRpcomplex__Linepithema_humile_rhabdolike_virus_1_':0.6498267714):0.1770007877,'YP_009342285.1_Mononegavirales_RNAdependent_RNA_polymerase__Wuchan_romanomermis_nematode_virus_2_':0.4654479902):0.1926546084,('YP_009303699.1_Mononegavirales_RNAdependent_RNA_polymerase__Lishi_Spider_Virus_2_':0.5208572939,('YP_009288955.1_Mononegavirales_RNAdependent_RNA_polymerase__Sanxia_water_strider_virus_4_':2.0803E-6,'AJG39115.1_Mononegavirales_RdRp__Sanxia_water_strider_virus_4_':2.0803E-6):0.8423510057):0.2646809643):0.2515363998):0.1009975382):0.0983888536):0.1070195104,((((('YP_009513228.1_Mononegavirales_L__Avian_metapneumovirus_':0.0431680422,'QBK51049.1_Mononegavirales_RNAdependent_RNA_polymerase__Avian_metapneumovirus_':0.0718555533):0.0331266157,'QEG79145.1_Mononegavirales_RNAdependent_RNA_polymerase__Gull_metapneumovirus_':0.0570662499):0.0150919942,'AGZ87939.2_Mononegavirales_RNA_polymerase__Avian_metapneumovirus_':0.0195599139):0.0652469927,((('QID75904.1_Mononegavirales_RNAdependent_RNA_polymerase_partial__Human_orthopneumovirus_':2.0803E-6,'QIH29390.1_Mononegavirales_RNA-directed_RNA_polymerase__Human_orthopneumovirus_':2.0803E-6):0.0268104718,'AAC96311.1_Mononegavirales_RdRp__Bovine_orthopneumovirus_':0.0299653237):0.1832194785,'QEI22907.1_Mononegavirales_RdRp__Canine_pneumovirus_':0.0843194797):0.1101489042):1.3969976047,((((((((((((('QBK47226.1_Mononegavirales_L__Avulavirus_sp._':0.0734709567,'YP_009380509.1_Mononegavirales_polymerase_protein__Avian_paramyxovirus_15_':0.0648181259):0.0249867428,'BAW94634.1_Mononegavirales_large_polymerase_protein__Avian_avulavirus_2_':0.0561513786):0.01651547,'YP_009553495.1_Mononegavirales_large_polymerase_protein__Avian_avulavirus_20_':0.0730020818):0.0271496629,'ACN88146.1_Mononegavirales_large_polymerase_protein__Avian_avulavirus_8_':0.0444898715):0.1095831793,'YP_009094483.1_Mononegavirales_L_protein__Avian_avulavirus_11_':0.0836759956):0.0289245331,('YP_009094060.1_Mononegavirales_large_polymerase_protein__Avian_avulavirus_7_':0.0827699562,'QEQ50568.1_Mononegavirales_large_polymerase_protein__Avian_metaavulavirus_21_':0.0445682117):0.0813987421):0.0387758562,(('ADD39006.1_Mononegavirales_large_polymerase_protein__Avian_avulavirus_5_':0.0626025962,'YP_009508498.1_Mononegavirales_large_polymerase_protein__Avian_paramyxovirus_14_':0.1870394619):0.0398134239,'BAW94649.1_Mononegavirales_large_polymerase_protein__Avian_avulavirus_6_':0.0996610616):0.039708671):0.0746185847,((('YP_009094364.1_Mononegavirales_large_polymerase__Avian_avulavirus_9_':0.0451411452,'AVG72389.1_Mononegavirales_large_polymerase__Avian_paramyxovirus_17_':0.0632137217):0.0625308426,((('AXE73699.1_Mononegavirales_large_polymerase_protein_partial__Avian_avulavirus_1_':2.0803E-6,'AFX97625.1_Mononegavirales_large_polymerase_protein__Pigeon_paramyxovirus_1_':2.0803E-6):0.0102026147,'AAZ76404.1_Mononegavirales_large_polymerase_protein__Avian_avulavirus_1_':0.0080833402):0.0293697314,'AWU68199.1_Mononegavirales_large_polymerase_protein__Avian_avulavirus_16_':0.0358193174):0.0209449094):0.0486360125,(('YP_009094173.1_Mononegavirales_large_polymerase_protein__Avian_avulavirus_12_':0.0516939956,'AMR70815.1_Mononegavirales_large_polymerase_protein__Avian_paramyxovirus_13_goose_Kazakhstan_5751_2013_':0.0539065321):0.0832203474,'QIS88070.1_Mononegavirales_RNAdependent_RNA_polymerase__Avian_avulavirus_17_':0.1240650996):0.0371858676):0.2266825766):0.0437084288,((((((('YP_009512971.1_Mononegavirales_large_polymerase_protein__Menangle_virus_':0.0623171898,('YP_009512978.1_Mononegavirales_RNA_polymerase__Teviot_virus_':0.0182790503,'NP_665871.1_Mononegavirales_RNA_polymerase__Tioman_virus_':0.0298044597):0.0465554159):0.082779662,'YP_009094466.1_Mononegavirales_polymerase__Achimota_virus_2_':0.0347101015):0.0168351317,('YP_009094458.1_Mononegavirales_polymerase__Achimota_virus_1_':0.0442770316,(('YP_009094034.1_Mononegavirales_RNA_polymerase__Sosuga_virus_':0.0373931702,'YP_009094080.1_Mononegavirales_RNA_polymerase__Tuhoko_virus_3_':0.0379323081):0.0953377744,'YP_009094067.1_Mononegavirales_RNA_polymerase__Tuhoko_virus_2_':0.0468604384):0.0045586855):0.0194498464):0.0354783332,'YP_009094498.1_Mononegavirales_RNA_polymerase__Tuhoko_virus_1_':0.0843305445):0.0709682451,((('BBA66898.1_Mononegavirales_large_protein__Mumps_rubulavirus_':2.0803E-6,'ACN50024.1_Mononegavirales_viral_polymerase__Mumps_rubulavirus_':2.0803E-6):0.0565166112,'QEO75996.1_Mononegavirales_RNAdependent_RNA_polymerase__Human_parainfluenza_virus_4a_':0.1317996825):0.0156124412,('ABQ23938.1_Mononegavirales_RNA_polymerase__Mapuera_rubulavirus_':0.0217566512,'CAA66807.1_Mononegavirales_RNA_polymerase__Porcine_rubulavirus_':0.1167142322):0.0609016981):0.0418177108):0.0105065716,'ATV91617.1_Mononegavirales_RNA-directed_RNA_polymerase__Human_rubulavirus_2_':0.1023847493):0.0535295478,'AZK31330.1_Mononegavirales_polymerase__Alston_virus_':0.0119827333):0.2781649474):0.0508573857,(('ACI47553.1_Mononegavirales_large_polymerase__Avian_avulavirus_3_':2.0803E-6,'ACB46872.1_Mononegavirales_large_polymerase_protein__Avian_avulavirus_3_':0.0139200059):0.1693858994,'ACF60579.1_Mononegavirales_RdRp__Avian_paramyxovirus_4_':0.2967368232):0.1320953842):0.2235760141,((((('AXA98650.1_Mononegavirales_large_polymerase__Caprine_parainfluenza_virus_3_':0.0092247207,'QJE38112.1_Mononegavirales_polymerase__Respirovirus_ChamoisRV_IT2014_':0.0045992905):0.0110086885,(('AHZ90088.1_Mononegavirales_large_protein_RdRp__Bovine_respirovirus_3_':0.0062139631,'AAB48690.1_Mononegavirales_RNA_polymerase__Human_respirovirus_3_':0.0214999581):0.0046054783,'BAU70583.1_Mononegavirales_lLarge_Protein__Bovine_respirovirus_3_':0.010541453):0.0012510532):0.0961707942,(('AFP49576.1_Mononegavirales_L_polymerase_protein__Human_respirovirus_1_':0.0192848537,('SYZ47181.1_Mononegavirales_polymerase__Giant_squirrel_respirovirus_':0.0130923376,'AVO62728.1_Mononegavirales_RNA_polymerase__Porcine_respirovirus_1_':0.0552925829):0.0226398149):0.032857432,('AYN62588.1_Mononegavirales_polymerase__Salmon_aquaparamyxovirus_':0.0405906312,'YP_009094152.1_Mononegavirales_RNA_polymerase__Salmon_aquaparamyxovirus_':0.0466676163):0.1770543037):0.0595821127):0.0926619571,((((((((('QJF12186.1_Mononegavirales_large_polymerase_protein__Canine_morbillivirus_':2.0803E-6,'YP_009177604.1_Mononegavirales_large_protein__Phocine_morbillivirus_':0.0131902273):0.0292708592,('NP_945030.1_Mononegavirales_large_protein__Dolphin_morbillivirus_':0.0230161463,(('QGP72524.1_Mononegavirales_large_protein__Peste_des_petits_ruminants_virus_':0.0290859835,'CAA83184.1_Mononegavirales_RNA_polymerase_L_protein__Rinderpest_morbillivirus_':0.0257636382):0.0172168176,'AAA75501.1_Mononegavirales_polymerase__Measles_morbillivirus_':0.0365365839):0.0238262823):0.0084994073):0.066736878,'AFH55518.1_Mononegavirales_RNA_polymerase__Feline_morbillivirus_':0.0511012082):0.0737459266,'YP_009094339.1_Mononegavirales_large_protein__Salem_virus_':0.1686272226):0.0691843531,((('NP_958055.1_Mononegavirales_large_protein__Mossman_virus_':0.0612539509,'ATW63190.1_Mononegavirales_RNAdependent_RNA_polymerase__Bank_vole_virus_':0.0852479504):0.0432005082,'YP_006347589.1_Mononegavirales_L_protein__Nariva_virus_':0.0502889206):0.0750488632,'NP_054697.1_Mononegavirales_RNA_polymerase__Tupaia_paramyxovirus_':0.163817465):0.0263862405):0.0561529083,('BBG92175.1_Mononegavirales_large_polymerase_protein__Feline_paramyxovirus_163_':0.0200864327,((('AGU69461.1_Mononegavirales_large_protein_partial__Miniopterus_schreibersii_paramyxovirus_':0.0717081959,'AEX63661.2_Mononegavirales_polymerase_partial__Paramyxovirus_bat_E95_2009_':0.0965013934):0.0468694582,(((('YP_512254.1_Mononegavirales_large_protein__Beilong_virus_':0.0138334698,'AVM86048.1_Mononegavirales_L_protein__Pohorje_myodes_paramyxovirus_1_':0.0356497324):0.0051273397,'YP_338085.1_Mononegavirales_large_protein__Jvirus_':0.0265782335):0.0259502939,'AHW56350.1_Mononegavirales_L_protein_polymerase_partial__Paramyxovirus_C40_':0.0411115984):0.0299016902,'YP_009666855.1_Mononegavirales_L_protein__Mount_Mabu_Lophuromys_virus_2_':0.0191685286):0.0189691797):0.0236569526,'YP_009666847.1_Mononegavirales_L_protein__Mount_Mabu_Lophuromys_virus_1_':0.018059055):0.0222341597):0.0957118228):0.0516370239,(('YP_009091839.1_Mononegavirales_large_protein__Bat_Paramyxovirus_Eid_hel_GHM74a_GHA_2009_':0.1591324298,('YP_009094087.1_Mononegavirales_polymerase__Cedar_virus_':0.3135119104,('AEB21199.1_Mononegavirales_polymerase__Hendra_henipavirus_':0.0180576389,'AAK29089.1_Mononegavirales_polymerase__Nipah_henipavirus_':2.6361E-6):0.0575470482):0.0411959038):0.0640598688,('YP_009094096.1_Mononegavirales_polymerase__Mojiang_virus_':0.0055691565,'BAO04398.1_Mononegavirales_RNAdependent_RNA_polymerase_partial__Rodent_Paramyxovirus_LivR1073_':0.0310334758):0.0657764427):0.0390956034):0.1461365534,'AVM87385.1_Mononegavirales_L_protein__Reptilian_ferlavirus_':0.1145264968):0.0654765385,(('AVM87400.1_Mononegavirales_L_protein__Wenling_hoplichthys_paramyxovirus_':1.1863524195,'AVM87362.1_Mononegavirales_L_protein__Wenzhou_pacific_spadenose_shark_paramyxovirus_':0.2796500818):0.166326504,'AVM87391.1_Mononegavirales_L_protein__Wenling_triplecross_lizardfish_paramyxovirus_':0.3101747747):0.1200173123):0.0466767746):0.1237433957,'AVM87378.1_Mononegavirales_L_protein__Wenling_tonguesole_paramyxovirus_':0.7593720537):0.077760191):0.1192920519,'YP_009094051.1_Mononegavirales_Large__Sunshine_Coast_virus_':1.0477304128):0.2602226084,(((((((('QAT98511.1_Mononegavirales_L__Bombali_ebolavirus_':0.0306558479,'AKB09550.1_Mononegavirales_RNA-directed_RNA_polymerase_L__Ebola_virus_':0.0308765213):0.0046843998,'AAA79970.1_Mononegavirales_RdRp__Sudan_ebolavirus_':0.0264634212):0.0079162897,'AAV48581.1_Mononegavirales_polymerase__Reston_ebolavirus_':0.0063260615):0.0164855811,('YP_004928143.1_Mononegavirales_RNAdependent_RNA_polymerase__Lloviu_cuevavirus_':2.0803E-6,'AER23679.1_Mononegavirales_RNA_polymerase__Lloviu_cuevavirus_':2.0803E-6):0.0874239957):0.0299208509,'AKO69552.1_Mononegavirales_RNAdependent_RNA_polymerase_partial__Bat_filovirus_':0.1001384745):0.0506316939,('ABE27095.1_Mononegavirales_polymerase__Lake_Victoria_marburgvirus_DRC1999_':0.056480529,'AZL87829.1_Mononegavirales_RNA-directed_RNA_polymerase_L__Mengla_dianlovirus_':0.0478438938):0.074111906):0.0823355304,'AVM87241.1_Mononegavirales_L_protein__Wenling_frogfish_filovirus_':0.2560653631):0.8340223317,'AVM87247.1_Mononegavirales_L_protein__Wenling_thamnaconus_septentrionalis_filovirus_':0.7779412933):0.2827109125):0.1520128231):0.5717501848):0.2087308911,((((('AWA82254.1_Mononegavirales_hypothetical_protein_partial__Mogami_virus_':0.091334115,'AJG39054.1_Mononegavirales_polymerase__Shayang_Fly_Virus_1_':0.1196767574):0.1674655095,(('AJG39083.1_Mononegavirales_polymerase__Shuangao_Insect_Virus_5_':0.0091683243,'AJG39082.1_Mononegavirales_polymerase__Shuangao_lacewing_virus_':2.0803E-6):0.3420323863,'QHA33675.1_Mononegavirales_reverse_transcriptase__Atrato_Chulike_virus_5_':0.4133722692):0.1025575834):0.0408328,((('QIH31161.1_Mononegavirales_polymerase__Hancheng_leafhopper_mivirus_':0.161970623,'YP_009336866.1_Mononegavirales_RNAdependent_RNA_polymerase__Hubei_coleoptera_virus_3_':0.2325922503):0.0348712286,'APT68159.1_Mononegavirales_RNAdependent_RNA_polymerase__Scaldis_River_bee_virus_':0.2839969595):0.0714324059,'QED21529.1_Mononegavirales_RNAdependent_RNA_polymerase__Culverton_virus_':0.3196849802):0.0823290334):0.0905654987,'AYN64867.1_Mononegavirales_RNAdependent_RNA_polymerase__Taiyuan_leafhopper_virus_':0.121948617):0.5162653144,(((((((('AUW34382.1_Mononegavirales_L__Blacklegged_tick_chuvirus2_':0.2613124721,((((((('QBQ65118.1_Mononegavirales_polymerase__Bole_Tick_Virus_3_':0.0559095509,'AWK68105.1_Mononegavirales_RNA_polymerase_partial__Bole_Tick_Virus_3_':0.0407099129):0.1944789643,('YP_009177704.1_Mononegavirales_polymerase__Changping_Tick_Virus_2_':0.0564644935,'QFR36194.1_Mononegavirales_RNAdependent_RNA_polymerase__Changping_mivirus_':0.1554598949):0.0771883047):0.0559820921,((('YP_009177707.1_Mononegavirales_polymerase__Changping_Tick_Virus_3_':0.4085490376,(('AYV61050.1_Mononegavirales_polymerase__Wuhan_tick_virus_2_':2.0856E-6,'QFR36197.1_Mononegavirales_RNAdependent_RNA_polymerase__Wuhan_mivirus_':0.0090272127):0.05755658,'AYP67535.1_Mononegavirales_RNAdependent_RNA_polymerase_partial__Canne_point_virus_':0.0660074648):0.1663081973):0.0357374875,'AYP67566.1_Mononegavirales_RNAdependent_RNA_polymerase__Genoa_virus_':0.1155462532):0.0351442359,'YP_009177218.1_Mononegavirales_polymerase__Suffolk_virus_':0.1497328922):0.0502228899):0.0868490555,('AJG39070.1_Mononegavirales_polymerase__Wuhan_louse_fly_virus_6_':0.1297893452,'AJG39073.1_Mononegavirales_polymerase__Wuhan_Louse_Fly_Virus_7_':0.0942629025):0.1984257418):0.0999355979,'YP_009333145.1_Mononegavirales_RNAdependent_RNA_polymerase__Wenling_chuviruslike_virus_1_':0.2275324297):0.1345823624,'YP_009336946.1_Mononegavirales_RNAdependent_RNA_polymerase__Hubei_odonate_virus_11_':0.9408463578):0.0637816287,'YP_009177716.1_Mononegavirales_polymerase__Tacheng_Tick_Virus_4_':0.4683755982):0.10793108):0.0394954973,'QHA33913.1_Mononegavirales_RdRp__Atrato_Chulike_virus_1_':0.3514715665):0.0223950889,(('AJG39051.1_Mononegavirales_polymerase__Lishi_spider_virus_1_':0.2629151012,('AJG39080.1_Mononegavirales_polymerase__Shuangao_Fly_Virus_1_':0.3427393135,'AJG39067.1_Mononegavirales_polymerase__Wuchang_Cockroach_Virus_3_':0.2782593022):0.0683828199):0.0610354644,('YP_009182177.1_Mononegavirales_putative_RNAdependent_RNA_polymerase__Imjin_River_virus_1_':0.2428588129,'YP_009337904.1_Mononegavirales_RNAdependent_RNA_polymerase__Hubei_chuviruslike_virus_1_':0.2635609866):0.0508723472):0.095424133):0.0402034331,'YP_009333151.1_Mononegavirales_RNAdependent_RNA_polymerase__Wenling_chuviruslike_virus_2_':0.5813804216):0.0338578485,'AJG39060.1_Mononegavirales_polymerase__Wenzhou_crab_virus_2_':0.2404466703):0.0994883656,('YP_009337860.1_Mononegavirales_RNAdependent_RNA_polymerase__Wenling_crustacean_virus_13_':0.0979747486,'YP_009337856.1_Mononegavirales_RNAdependent_RNA_polymerase__Wenling_crustacean_virus_14_':0.093088849):0.2931866447):0.1162333704,((('AVM87272.1_Mononegavirales_L_protein__Guangdong_redbanded_snake_chuviruslike_virus_':0.1367701985,'AVM87278.1_Mononegavirales_L_protein__Wenling_fish_chuviruslike_virus_':0.1404587585):0.0656892053,'QHX39784.1_Mononegavirales_RNAdependent_RNA_polymerase__Herr_Frank_virus1_':0.0647243099):0.1280393417,'YP_009337428.1_Mononegavirales_RNAdependent_RNA_polymerase__Sanxia_atyid_shrimp_virus_4_':0.242255318):0.3119187254):0.0840660537,'QHA33911.1_Mononegavirales_RdRp_partial__Atrato_Chulike_virus_2_':0.5144317431):0.3771072636):0.9142600213):0.2932067757,'ASM94085.1_Mononegavirales_putative_RNAdependent_RNA_polymerase_partial__Caledonia_dog_whelk_rhabdolike_virus_1_':2.8236497642):0.2743220912,(('AVK59483.1_Mononegavirales_polyprotein__Nephila_clavipes_virus_5_':4.3554934626,'AJG39248.1_Mononegavirales_RNAdependent_RNA_polymerase__Shuangao_Bedbug_Virus_1_':1.1937258785):2.6309581582,((('QIP68011.1_Yunchangviricetes_RNAdependent_RNA_polymerase__Bremia_lactucae_associated_yueviruslike_virus_1_':0.3300402626,'YP_009330274.1_RdRp__Beihai_sesarmid_crab_virus_3_':0.4042266459):0.1353606687,'YP_009337854.1_RdRp__Shahe_yuevirus-like_virus_1_':0.1472210814):2.405320319,((((((((('APG78066.1_Chunqiuviricetes_RNAdependent_RNA_polymerase_partial__Hubei_qinviruslike_virus_2_':0.2598578186,('QGA70924.1_Chunqiuviricetes_RNAdependent_RNA_polymerase_partial__Vinslov_virus_':0.0455782088,'QLJ83493.1_RdRp__Fitzroy_Crossing_qinvirus_1_':0.0288984583):0.1490984604):0.1226159322,'QGA70948.1_Chunqiuviricetes_RNAdependent_RNA_polymerase__Vittskovle_virus_':0.2910511199):0.074518995,'QGA70917.1_Chunqiuviricetes_RNAdependent_RNA_polymerase__Gran_virus_':0.3598204154):0.1921315302,('QGA70919.1_Chunqiuviricetes_RNAdependent_RNA_polymerase__Nackenback_virus_':0.2301590731,('ASA47357.1_RdRp__Wilkie_qin-like_virus_':2.0803E-6,'ASA47299.1_RdRp__Wilkie_qin-like_virus_':0.0174758749):0.200552799):0.6791371841):0.3295346515,('YP_009337864.1_Chunqiuviricetes_RNAdependent_RNA_polymerase__Wenzhou_qinviruslike_virus_2_':2.0803E-6,'APG78077.1_Chunqiuviricetes':2.0803E-6):0.8258324145):0.2308525184,((('YP_009342465.1_Chunqiuviricetes_RNAdependent_RNA_polymerase__Wuhan_insect_virus_15_':0.3635257656,((('YP_009337847.1_Chunqiuviricetes_RNAdependent_RNA_polymerase__Hubei_qinviruslike_virus_1_':2.0803E-6,'APG78069.1_Chunqiuviricetes':2.0803E-6):0.1871219649,'QNS31049.1_putative_RdRp__Frankliniella_occidentalis_associated_qin-like_virus1_':1.3784856352):0.1074911906,('PNF41068.1_hypothetical_protein_B7P43_G06243__Cryptotermes_secundus_':0.4999200725,'QMP82146.1_RdRp__Collembolan_qin-related_virus_OKIAV112_':0.6265718076):0.0583620616):0.131685642):0.7291852314,('YP_009330273.1_Chunqiuviricetes_RNAdependent_RNA_polymerase__Beihai_sesarmid_crab_virus_4_':2.0803E-6,'APG78067.1_Chunqiuviricetes':2.0803E-6):0.5467719129):0.2716944192,('YP_009337849.1_Chunqiuviricetes_RNAdependent_RNA_polymerase__Sanxia_Qinviruslike_virus_1_':2.0803E-6,'APG78073.1_Chunqiuviricetes':2.0803E-6):1.3196986275):0.4618326264):1.258755025,('QIP68029.1_RdRp__Plasmopara_viticola_lesion_associated_Yue-like_virus_3_':0.8861462849,SRR1300452_MMETSP1423_DN3768_c0_g1_i1_len708_1__708_1__REVERSE_SENSE:0.1286286263):1.4155270009):0.0839637967,'QIP68027.1_RdRp__Plasmopara_viticola_lesion_associated_Yue-like_virus_1_':2.4244857558):0.5697733647,'QNS31060.1_putative_RdRp__Thrips_tabaci_associated_yue-like_virus_1_':1.9463346023):0.2255907196):0.2101726943):0.7683285628):1.2887975331):0.6105685084);
