# Supplementary material for: Revealing RNA virus diversity and evolution in unicellular algae transcriptomes
Source: Virus Evol. 2021 Aug 14;7(2):veab070. doi: 10.1093/ve/veab070 (PMC9927876; doi:10.1093/ve/veab070)
Supplement: veab070_Supp [file veab070_supp.zip › Lenarviricota_FULL-TREE.newick]

('QOW97243.1':0.8871308566,'QOW97245.1':1.0776175179,(((((((((((((((SRR1296718_MMETSP0418_DN13842_c0_g1_i1_len768_1:1.8738299139,('APG77107.1_RdRp_partial__Changjiang_narna-like_virus_5_':0.5783330993,'ASM94100.1_putative_RdRp_partial__Barns_Ness_serrated_wrack_narna-like_virus_4_':1.1738732323):0.800582871):0.8609182104,'APG76998.1_RdRp_partial__Beihai_narna-like_virus_25_':1.9219623713):0.2828036143,(((((SRR1296718_MMETSP0418_DN15587_c0_g1_i1_len2907_1:2.2670366266,('YP_009342297.1_RdRp__Wuchang_cockroach_Virus_4_':2.0571082614,'YP_009552002.1_2_RdRp__Blechomonas_maslovi_narnavirus_1_':2.2135151657):0.1303787814):0.1213935827,((((('APG77120.1_2_hypothetical_protein_partial__Hubei_narna-like_virus_16_':0.3392078462,('QIJ70075.1_RdRp__Ludgate_narna-like_virus_':0.41071464,'QIR30300.1_RdRp_partial__Plasmopara_viticola_associated_narnavirus_21_':0.2717970002):0.1501781526):0.9701236133,('APG77168.1_RdRp_partial__Shahe_narna-like_virus_4_':1.5506936356,((('NP_660178.1_2_RdRp__Saccharomyces_20S_RNA_narnavirus_':0.2235679925,'QFU28543.1_RdRp__Narnavirus_I-329_':0.4714784473):0.4519622971,'QBC65280.1_2_RdRp_partial__Rhizopus_microsporus_20S_narnavirus_':0.412118134):0.2885263446,'QIJ70063.1_RdRp_partial__Tynnyfer_narna-like_virus_':1.0552099001):0.169475185):0.0944345616):0.1809698181,('ASM94069.1_putative_RdRp_partial__Barns_Ness_breadcrumb_sponge_narna-like_virus_4_':0.5235771263,'YP_009342440.1_RdRp__Wuhan_insect_virus_18_':0.2267859611):0.8521438785):0.1976078023,(((('APG77263.1_2_RdRp_partial__Wenling_narna-like_virus_8_':0.427510579,'YP_009337166.1_RdRp__Wenling_narna-like_virus_7_':0.6416966957):0.1190804222,'YP_009333245.1_2_RdRp__Beihai_narna-like_virus_24_':0.5333813809):0.3873759021,('BBV14771.1_RdRp__Barley_aphid_RNA_virus_6_':1.0003544319,('QBA55490.1_RdRp_partial__Aedes_angustivittatus_narnavirus_':0.8973827371,'QBC65281.1_RdRp_partial__Rhizopus_microsporus_23S_narnavirus_':0.5733893259):0.2180314421):0.1682725575):0.1711520848,('NP_660177.1_2_RdRp__Saccharomyces_23S_RNA_narnavirus_':0.860729618,('QED21526.1_hypothetical_protein_1_partial__Brunton_virus_':0.8468461581,'YP_009388580.1_RdRp__Point-Douro_narna-like_virus_':0.3543156148):0.1539577015):0.4586953425):0.1628183105):0.0426577631,'QIR30318.1_RdRp__Plasmopara_viticola_associated_narnavirus_39_':1.5347709326):0.2301323001):0.1333946565,(('AYP67570.1_RdRp__Wangarabell_virus_':1.0263534412,'QIJ70074.1_RdRp_partial__Middlebrook_narna-like_virus_':1.184979851):0.4725166145,('YP_009552755.1_2_RdRp__Blechomonas_wendygibsoni_narnavirus_1_':0.0464175709,'YP_009553634.1_2_RdRp__Blechmonas_luni_narnavirus_1_':0.1848631534):1.7149324706):0.2936508149):0.2147253179,(((('AGW51782.2_putative_RdRp-like_protein__Ochlerotatus-associated_narna-like_virus_2_':0.2137545678,'APG77144.1_RdRp_partial__Zhejiang_mosquito_virus_3_':0.2322625455):0.0610319214,('AJT39596.1_RdRp__Narnaviridae_environmental_sample_':0.1595326248,'QBA55486.1_RdRp_partial__Psorophora_varipes_narnavirus_':0.1839862006):0.1316086018):0.5887295791,'YP_009337775.1_RdRp__Hubei_narna-like_virus_21_':0.5925049061):0.9484308288,'YP_009330065.1_RdRp__Hubei_narna-like_virus_18_':1.7888667439):0.3130075636):0.1133162801,(('QGZ00443.1_RdRp__Narnavirus_sp._':1.3698497245,'QIR30322.1_RdRp__Plasmopara_viticola_associated_narnavirus_43_':1.0748848202):0.6786910249,(('QIP68041.1_RdRp__Erysiphales_narna-like_virus_3_':1.2352354631,'QIR30296.1_RdRp__Plasmopara_viticola_associated_narnavirus_17_':1.5985356785):0.2295564359,'YP_009272902.1_Narnaviridae_Narnavirus_Fusarium-poae-narnavirus-1_fungi':0.9994301343):0.7301955417):0.2813150854):0.194123233):0.1752296075,('YP_009336688.1_RdRp__Sanxia_water_strider_virus_13_':1.2041702323,('YP_009337744.1_RdRp__Hubei_narna-like_virus_17_':2.1422529114,'YP_009342444.1_RdRp__Wuhan_horsefly_Virus_3_':1.0439079778):0.4596994262):0.6951177385):0.3806645581,(((((((SRR1300394_MMETSP1061_DN9218_c0_g1_i1_len2506_1:0.7186291058,(('QDB74996.1_RdRp__Cladosporium_tenuissimum_narnavirus_1_':0.270596846,'QED22729.1_RdRp_partial__Botryosphaeria_dothidea_narnavirus_1_':0.0924917796):0.5056358071,((('QDB74997.1_RdRp__Alternaria_tenuissima_narnavirus_1_':0.3178948458,'QIR30283.1_RdRp__Plasmopara_viticola_associated_narnavirus_4_':0.121979262):0.0974562259,'QIR30282.1_RdRp__Plasmopara_viticola_associated_narnavirus_3_':0.1805254414):0.1609243753,'QIR30298.1_RdRp__Plasmopara_viticola_associated_narnavirus_19_':0.3531486941):0.0968395409):0.1290906586):0.0732860317,'QIR30280.1_RdRp__Plasmopara_viticola_associated_narnavirus_1_':0.3682361368):0.2080940004,'QIR30281.1_RdRp__Plasmopara_viticola_associated_narnavirus_2_':0.072045936):0.784286276,('QIR30299.1_RdRp__Plasmopara_viticola_associated_narnavirus_20_':0.3348607268,'QJV68034.1_putative_RdRp__Magnaporthe_oryzae_narnavirus_1_':0.5634612159):2.4177111788):0.453620418,((('AXE72933.1_2_RdRp__Aspergillus_fumigatus_narnavirus_1_':0.3473518009,(('QDB74995.1_RdRp__Neofusicoccum_parvum_narnavirus_2_':0.2747447939,'YP_009272903.1_2_RdRp__Fusarium_poae_narnavirus_2_':0.2678133585):0.0797962658,'QIR30284.1_RdRp__Plasmopara_viticola_associated_narnavirus_5_':0.5556489861):0.0571917628):0.2367922751,('AXE72934.1_RdRp__Aspergillus_fumigatus_narnavirus_2_':0.1279187399,'QIR30285.1_RdRp__Plasmopara_viticola_associated_narnavirus_6_':0.1971133529):0.3919278093):0.5535884722,'QIR30286.1_RdRp__Plasmopara_viticola_associated_narnavirus_7_':1.0467405233):0.2829091884):0.4736038519,('QIR30293.1_RdRp__Plasmopara_viticola_associated_narnavirus_14_':0.7725248516,('YP_009333139.1_RdRp__Beihai_narna-like_virus_22_':0.6875287565,'YP_009388579.1_RdRp__Wilkie_narna-like_virus_2_':0.6293762467):0.1823571098):1.0705334113):0.2936511005,(('QIP68013.1_RdRp__Bremia_lactucae_associated_narnavirus_2_':0.847302074,'YP_009241365.1_Narnaviridae_Phytophthora-infestans-RNA-virus-4_fungi':1.1988419859):0.5787116449,('YP_009256557.1_Narnaviridae_Narnavirus_Phytomonas-serpens-narnavirus-1':1.5258829768,'YP_009553325.1_Narnaviridae_Leptomonas-seymouri-Narna-like-virus-1_segment-L':1.0273863833):0.8270603487):0.4067100623):0.3781348781):0.2257120496,((((((((((SRR1300541_MMETSP1471_DN4910_c3_g1_i1_len1506_2:0.5480320934,'APG77171.1_hypothetical_protein__Shahe_levi-like_virus_1_':0.9081901389):0.1809928329,'APG76993.1_hypothetical_protein__Beihai_levi-like_virus_20_':0.4946506226):0.1107760172,'QIS88012.1_RdRp_partial__Halvorsen_virus_':0.4185728187):0.0800570855,'QIS88029.1_RdRp__Riiser_virus_':0.51246123):0.0614095749,'QIS87957.1_RdRp__Ellsworth_virus_':0.7582294487):0.298696547,(((('NP_085473.1_Leviviridae_Acinetobacter-phage-AP205_bacteria':1.7320808931,'QIS88011.1_RdRp__Marr_virus_':0.4450265076):0.2595582489,'QIS88033.1_RdRp__Ousland_virus_':0.4566681438):0.0897848469,'QIS87955.1_RdRp__Rymill_virus_':0.4960039466):0.2861105554,('QIS88009.1_RdRp_partial__O_Leary_virus_':0.2410885953,'QIS88040.1_RdRp__Mawson_virus_':0.2924807945):0.9742365722):0.2403500782):0.2900783742,'QIS88015.1_RdRp__Charcot_virus_':1.0994929188):0.7975435628,((((((('APG76985.1_hypothetical_protein__Beihai_levi-like_virus_19_':1.0584565382,((('APG77009.1_hypothetical_protein__Beihai_levi-like_virus_16_':0.1663585561,'APG77133.1_hypothetical_protein__Beihai_levi-like_virus_15_':0.1533329734):0.6744792636,'APG77031.1_hypothetical_protein__Beihai_levi-like_virus_17_':0.7307856591):0.1190429857,'APG77067.1_hypothetical_protein__Beihai_levi-like_virus_18_':0.5306667098):0.3772951281):0.2573730173,('AWN02709.1_replicase__Escherichia_virus_Qbeta_':0.3237752229,'NP_046752.1_Leviviridae_Allolevivirus_Escherichia-virus-Qbeta_bacteria':0.2186565133):0.751095689):0.1484895191,('APG77119.1_hypothetical_protein__Changjiang_levi-like_virus_3_':0.8645794086,'NP_042307.1_Leviviridae_Pseudomonas-phage-PP7_bacteria':1.6548299514):0.208976033):0.1078735427,(((('NP_040755.1_Leviviridae_Levivirus_Escherichia-virus-BZ13_bacteria':0.4714206889,'YP_009640127.1_Leviviridae_Levivirus_Escherichia-virus-MS2_bacteria':0.5700708676):0.6335761988,'YP_007111575.1_Leviviridae_Levivirus_Enterobacteria-phage-M_bacteria':0.8774485709):0.1737576066,('YP_007237129.1_Leviviridae_Levivirus_Enterobacteria-phage-C-1-INW-2012_bacteria':0.9768277697,'YP_007237175.1_Leviviridae_Levivirus_Enterobacteria-phage-Hgal1_bacteria':0.42861259):0.2257829573):0.0961838572,('QDH89432.1_RdRp_partial__Leviviridae_sp._':0.8885625599,'YP_717671.1_Leviviridae_Levivirus_Pseudomonas-phage-PRR1_bacteria':0.5231247536):0.1724545869):0.3600746544):0.145253748,'APG77299.1_hypothetical_protein__Wenzhou_levi-like_virus_3_':1.1920861668):0.1820971239,('APG77174.1_hypothetical_protein__Shahe_levi-like_virus_3_':1.2300034349,((((('QDH86670.1_RdRp_partial__Leviviridae_sp._':0.1651786704,'QDH89070.1_RdRp__Leviviridae_sp._':0.2124786329):0.0666637582,('QDH86730.1_RdRp_partial__Leviviridae_sp._':0.0355955888,'QDH87784.1_RdRp__Leviviridae_sp._':0.1184145535):0.1337167125):0.2960186641,((('QDH87429.1_RdRp_partial__Leviviridae_sp._':0.2977194164,(('QDH89401.1_RdRp__Leviviridae_sp._':0.4180501431,'QDH91395.1_RdRp__Leviviridae_sp._':0.3561159924):0.0389241684,'QDH91082.1_RdRp_partial__Leviviridae_sp._':0.2631491942):0.0748380579):0.0955840161,('QDH87445.1_RdRp__Leviviridae_sp._':0.1577564448,'QDH87936.1_RdRp__Leviviridae_sp._':0.1766160204):0.2997138631):0.1407852415,'QDH91152.1_RdRp__Leviviridae_sp._':0.4503127729):0.1076954822):0.1515245769,'QDH89290.1_RdRp_partial__Leviviridae_sp._':0.4506890014):0.1618994407,('QDH87149.1_RdRp__Leviviridae_sp._':0.4960051592,('QDH87724.1_RdRp__Leviviridae_sp._':0.2207336221,'QDH89162.1_RdRp__Leviviridae_sp._':0.3073014063):0.3539616792):0.2921689365):0.365952897):0.2222201119):0.1587019198,'APG77079.1_hypothetical_protein__Beihai_levi-like_virus_14_':1.4375335806):0.1712199072):0.1327997122,(((((('QDH86764.1_RdRp__Leviviridae_sp._':0.2420412938,'QDH89908.1_RdRp__Leviviridae_sp._':0.3449596502):0.2320037309,'QDH89832.1_RdRp_partial__Leviviridae_sp._':0.5719424694):0.1746665769,('QDH89005.1_RdRp_partial__Leviviridae_sp._':0.0894569304,'QDH89154.1_RdRp_partial__Leviviridae_sp._':0.1387225827):0.3171492517):0.1109640827,'QDH90226.1_RdRp__Leviviridae_sp._':0.4474300636):0.2675975592,(('QDH90586.1_RdRp__Leviviridae_sp._':0.7658221108,'QDH90863.1_RdRp_partial__Leviviridae_sp._':0.7706600291):0.259878496,'QDH90886.1_RdRp__Leviviridae_sp._':0.6482301332):0.1292500566):0.4528899322,'QDH90526.1_RdRp_partial__Leviviridae_sp._':1.3065991821):0.2188767206):0.4482936215,'YP_007002852.1_Leviviridae_Caulobacter-phage-phiCb5_bacteria':2.012926075):2.1715638534):0.1356715891,(((('YP_002019754.1_Botourmiaviridae_Ourmiavirus_Epirus-cherry-virus_segment-RNA-1_land-plants':0.3799943211,('YP_002019757.1_Botourmiaviridae_Ourmiavirus_Ourmia-melon-virus_segment-RNA-1_land-plants':0.317544759,'YP_003104770.1_Botourmiaviridae_Ourmiavirus_Cassava-virus-C_segment-RNA-1_land-plants':0.4915938266):0.0919656985):0.8973774888,'YP_009337193.1_RdRp__Wenling_narna-like_virus_2_':1.2213823897):0.7663857017,(('YP_009182165.1_Botourmiaviridae_Botoulivirus_Botrytis-botoulivirus_fungi':2.0130153483,'YP_009345044.1_Narnaviridae_Phomopsis-longicolla-RNA-virus-1_fungi':2.150031074):0.5806421844,(('YP_009666497.1_Botourmiaviridae_Scleroulivirus_Soybean-scleroulivirus-1':0.2566630604,'YP_009666498.1_Botourmiaviridae_Scleroulivirus_Soybean-scleroulivirus-2':0.1000335578):1.0113327881,'YP_009667033.1_Botourmiaviridae_Magoulivirus_Magnaporthe-magoulivirus-1_fungi':1.1379688847):0.4781337632):0.1699196492):0.1870900146,'YP_009337789.1_RdRp__Hubei_mosquito_virus_3_':2.5427805093):0.4125848167):0.3604500479,'YP_009553011.1_Narnaviridae_Penicillium-digitatum-narna-like-virus-1_fungi':4.1077544472):0.4998191636,SRR1296739_MMETSP0286_DN19363_c0_g1_i1_len3103_-_ORF_1__frame_3__translation:2.2644893954):0.2394756268,((SRR1296825_MMETSP0724_DN11626_c0_g1_i1_len2615_1:2.6934E-6,SRR1296826_MMETSP0725_DN4146_c0_g1_i1_len2122_1:2.4661E-6):1.9048418727,'YP_009552796.1_Narnaviridae_Diatom-colony-associated-ssRNA-virus-2':1.4889851161):0.2906368446):0.0766124587,((('AEP83726.1_2_RdRp__Tuber_excavatum_mitovirus_':0.8892875819,'QDM55307.1_2_RdRp__Geopora_sumneriana_mitovirus_1_':0.5535172622):0.3393490956,((((('AOX47577.1_RdRp__Ceratobasidium_mitovirus_A_':0.1618243383,('QDW65458.1_2_putative_RdRp__Rhizoctonia_solani_mitovirus_23_':0.206683608,'QIS79099.1_2_putative_RdRp__Rhizoctonia_solani_mitovirus_39_':0.1595908937):0.0919411088):0.3839776622,'QDW65419.1_2_putative_RdRp__Rhizoctonia_solani_mitovirus_29_':0.5117162024):0.0785706532,'QDW65420.1_2_putative_RdRp__Rhizoctonia_solani_mitovirus_30_':0.5506018616):0.077062032,'YP_009165597.1_2_ORF__Binucleate_Rhizoctonia_mitovirus_K1_':0.4865799392):0.1126881841,('YP_009249807.1_2_2_putative_RdRp__Rhizoctonia_oryzae-sativae_mitovirus_1_':0.4382341949,'YP_009551966.1_2_2_RdRp__Rhizoctonia_mitovirus_1_':0.3641865951):0.1807819717):0.197449935):0.2090151002,((('AZJ25096.1_4_RdRp__Rhizophagus_diaphanum_mitovirus_3_':0.1469153688,'BAN85985.1_4_putative_RdRp__Rhizophagus_sp._HR1_mitovirus-like_ssRNA_':0.1604368671):0.2427092283,('AZJ25097.1_2_RdRp__Rhizophagus_diaphanum_mitovirus_4_':0.5565175402,'QDA33961.1_4_RdRp__Mitovirus_1_BEG47_':0.391208093):0.0826971589):0.1453526892,'YP_009552787.1_3_2_RNA-directed_RNA_polymerase__Rhizophagus_sp._RF1_mitovirus_':0.6921886451):0.4854722936):0.377718833):0.1396083118,((((SRR1296739_MMETSP0286_DN20208_c0_g1_i1_len2230_-_ORF_2__frame_3__translation:1.1855439328,(SRR1296883_MMETSP0164_DN13904_c0_g1_i1_len1627__reversed__translation:0.8933748028,(SRR1296939_MMETSP0719_DN3939_c0_Assembly_-_Riboviria_RdRp_translation:0.2845772123,'ASM94070.1_putative_RdRp_partial__Barns_Ness_breadcrumb_sponge_narna-like_virus_5_':0.1240228096):0.6769076369):0.3318311038):0.3267749475,('YP_009408146.1_Narnaviridae_Mitovirus_Ocimum-basilicum-RNA-virus-2':1.0141603717,'YP_009551903.1_Narnaviridae_Mitovirus_Chenopodium-quinoa-mitovirus-1':1.6035385644):0.3545797002):0.1176974003,((((((('AHX84134.1_RdRp__Sclerotinia_sclerotiorum_mitovirus_6_':0.0534223988,'AWY10988.1_RdRp__Sclerotinia_sclerotiorum_mitovirus_30_':0.0422940283):0.3026804823,'ANJ77670.1_RdRp__Sclerotinia_nivalis_mitovirus_2_':0.2040737713):0.2363974611,'NP_660176.1_2_RdRp__Ophiostoma_mitovirus_3a_':0.5442830926):0.2206523453,'AIS39016.1_RdRp_partial__Leucostoma_persoonii_mitovirus_1_':0.5256837643):0.2184187242,(((((('AHY03257.1_RdRp__Buergenerula_spartinae_mitovirus_1_':0.6979590763,('ALM62241.1_RdRp__Soybean_leaf-associated_mitovirus_1_':0.2362604233,'QIR30267.1_RdRp__Plasmopara_viticola_associated_mitovirus_44_':0.106301412):0.5405322914):0.128015371,(('AZT88625.1_RdRp__Setosphaeria_turcica_mitovirus_1_':0.4700016886,'QIR30276.1_RdRp__Plasmopara_viticola_associated_mitovirus_53_':0.3567125267):0.1750490218,'NP_660174.1_Narnaviridae_Mitovirus_Cryphonectria-mitovirus-1_fungi':0.724467113):0.1498282227):0.0238354956,(('AWY10970.1_RdRp__Sclerotinia_sclerotiorum_mitovirus_7-A2_':0.7228577787,'YP_009182162.1_Narnaviridae_Narnavirus_Grapevine-associated-narnavirus-1_fungi':0.4052254042):0.2497672395,'QIR30275.1_RdRp__Plasmopara_viticola_associated_mitovirus_52_':0.6137183003):0.0792958913):0.1552506603,('ALD89121.1_RdRp__Rhizoctonia_solani_mitovirus_2_':0.7514874638,'QIR30268.1_RdRp_partial__Plasmopara_viticola_associated_mitovirus_45_':1.6931790109):0.0694703543):0.4140807405,('QIP68024.1_RdRp__Bremia_lactucae_associated_mitovirus_1_':0.3396478128,'QIR30248.1_RdRp__Plasmopara_viticola_associated_mitovirus_25_':0.3350664342):0.3505786694):0.0807188,(('QIR30249.1_2_RdRp__Plasmopara_viticola_associated_mitovirus_26_':0.1890757804,'YP_009272901.1_2_RdRp__Fusarium_poae_mitovirus_4_':0.1258640387):0.442522784,'YP_002284334.2_2_RdRp__Botrytis_cinerea_mitovirus_1_':0.6426284962):0.1696961234):0.092731114):0.2010431059,(((('ALD89119.1_RdRp_partial__Rhizoctonia_solani_mitovirus_14_':0.8828891622,(('ALD89126.1_RdRp_partial__Rhizoctonia_solani_mitovirus_7_':0.3380256011,'QDW65422.1_2_putative_RdRp__Rhizoctonia_solani_mitovirus_32_':0.6036024265):0.0716094351,'ANR02692.1_RdRp_partial__Rhizoctonia_solani_mitovirus_9_':0.1461679393):0.2644062812):0.1660326452,'YP_005352912.1_2_RdRp__Clitocybe_odora_virus_':0.8612660312):0.1783933919,((('AWY10985.1_RdRp__Sclerotinia_sclerotiorum_mitovirus_27_':0.3080686822,'QIR30263.1_RdRp__Plasmopara_viticola_associated_mitovirus_40_':0.2255355572):0.1382106102,'CAJ32466.1_RdRp__Ophiostoma_mitovirus_1a_':0.3693499101):0.7211412958,('QIP68030.1_RdRp__Erysiphales_associated_mitovirus_1_':0.6703710877,'YP_004564622.1_2_RdRp__Tuber_aestivum_mitovirus_':0.8156560809):0.1228113934):0.1725012388):0.0604825966,(((('ANR02690.1_RdRp_partial__Rhizoctonia_solani_mitovirus_19_':0.496787416,'YP_009272900.1_Narnaviridae_Mitovirus_Fusarium-poae-mitovirus-3_fungi':0.5155888113):0.2832260181,'YP_009182161.1_Narnaviridae_Mitovirus_Botrytis-cinerea-mitovirus-3_fungi':0.494384604):0.2636750898,'AWY10986.1_2_RdRp__Sclerotinia_sclerotiorum_mitovirus_28_':0.5367729948):0.2744894732,('AWY10987.1_3_RdRp__Sclerotinia_sclerotiorum_mitovirus_29_':0.6706119059,'QIR30264.1_RdRp__Plasmopara_viticola_associated_mitovirus_41_':0.8383653409):0.192390039):0.3048821995):0.1726838892):0.1497289578,'YP_009553175.1_2_2_RdRp__Gigaspora_margarita_mitovirus_1_':1.0332080075):0.094442179):0.0579612083,(((('YP_009551960.1_Narnaviridae_Mitovirus_Gigaspora-margarita-mitovirus-3_fungi':0.7360632442,'YP_009551961.1_Narnaviridae_Mitovirus_Gigaspora-margarita-mitovirus-4_fungi':0.7316073044):0.8057131393,'YP_009553587.1_Narnaviridae_Mitovirus_Gigaspora-margarita-mitovirus-2_fungi':1.0855274325):0.3386626866,'YP_009553263.1_Narnaviridae_Mitovirus_Rhizophagus-diaphanum-mitovirus-2_fungi':1.1709140053):0.3243951649,('YP_009552077.1_Narnaviridae_Mitovirus_Rhizophagus-irregularis-mitovirus-1_fungi':0.1766259232,'YP_009553678.1_Narnaviridae_Mitovirus_Rhizophagus-diaphanum-mitovirus-1_fungi':0.2032505469):1.2023236597):0.1735771895):0.1493989722):0.0214370311,((SRR1300428_MMETSP1081_DN15971_c0_g1_i1_len2215_2:1.7666436694,'ASM94099.1_4_putative_RdRp_partial__Barns_Ness_serrated_wrack_narna-like_virus_3_':1.1680920778):0.1610492391,(((((((('AEY76153.1_RdRp__Gremmeniella_abietina_non-host-specific_mitochondrial_RNA_virus_S1_':0.2266771308,'YP_009009144.1_2_Pol__Sclerotinia_sclerotiorum_mitovirus_6_':0.1745036479):0.4896231537,'NP_660181.1_2_RdRp_putative__Ophiostoma_mitovirus_6_':0.684881464):0.2109253258,(((((('AHI43535.1_RdRp_partial__Fusarium_circinatum_mitovirus_2-2_':0.1042578379,'YP_009272898.1_Narnaviridae_Mitovirus_Fusarium-poae-mitovirus-1_fungi':0.1874061857):0.3282439557,'QIQ28423.1_2_putative_RdRp__Fusarium_andiyazi_mitovirus_1_':0.3510607757):0.2882882424,('ALM62249.1_RdRp_partial__Soybean_leaf-associated_mitovirus_4_':0.3634075631,('QIR30228.1_RdRp__Plasmopara_viticola_associated_mitovirus_4_':0.2507731817,'QIR30231.1_RdRp__Plasmopara_viticola_associated_mitovirus_7_':0.3258942966):0.1289967176):0.1627442326):0.0892755632,(('AKN79252.1_RdRps__Alternaria_brassicicola_mitovirus_':0.0593267779,'QIR30230.1_RdRp__Plasmopara_viticola_associated_mitovirus_6_':0.1147846992):0.0910231112,('ALM62242.1_RdRp__Soybean_leaf-associated_mitovirus_2_':0.0411384858,'YP_009270635.1_2_2_polyprotein__Alternaria_arborescens_mitovirus_1_':0.062212563):0.173305049):0.1777422526):0.12577258,(('QIR30227.1_RdRp__Plasmopara_viticola_associated_mitovirus_3_':0.3904995972,'QIR30229.1_RdRp__Plasmopara_viticola_associated_mitovirus_5_':0.3320418863):0.3454495461,'YP_077184.1_2_2_putative_RdRp__Gremmeniella_abietina_mitochondrial_RNA_virus_S2_':0.5138479947):0.0507129398):0.2018096998,(((((((('AHX84131.1_RdRp__Sclerotinia_sclerotiorum_mitovirus_5_':0.0628800217,'AWY10966.1_3_RdRp_partial__Sclerotinia_sclerotiorum_mitovirus_5-A_':0.0841021942):0.0573059176,'ALD89135.1_RdRp__Sclerotinia_sclerotiorum_mitovirus_18_':0.0720066615):0.0280087728,'YP_009121785.1_2_RdRp__Sclerotinia_sclerotiorum_mitovirus_1_HC025_':0.0813845719):0.1305734981,'YP_009182160.1_2_RdRp__Botrytis_cinerea_mitovirus_2_':0.139251155):0.2092082043,'NP_660180.1_2_RdRp_putative__Ophiostoma_mitovirus_5_':0.5799766957):0.0630818049,('AZT88621.1_2_RdRp__Colletotrichum_falcatum_mitovirus_1_':0.3327468527,'QIR30233.1_RdRp__Plasmopara_viticola_associated_mitovirus_10_':0.2459508115):0.1778399822):0.0724115412,('QIR30232.1_RdRp__Plasmopara_viticola_associated_mitovirus_9_':0.4297902629,('QIR30251.1_RdRp__Plasmopara_viticola_associated_mitovirus_28_':0.2049140736,'YP_009388498.1_Narnaviridae_Neofusicoccum-luteum-mitovirus-1_fungi':0.340216107):0.2397761902):0.0870766223):0.1124121482,((('NP_660179.1_Narnaviridae_Mitovirus_Ophiostoma-mitovirus-4_fungi':0.3427250342,'YP_009553599.1_2_RdRp__Leptosphaeria_biglobosa_mitovirus_1_':0.2491423533):0.1877934097,'YP_009182163.1_Narnaviridae_Mitovirus_Botrytis-cinerea-mitovirus-4_fungi':0.3671986298):0.0781298036,('YP_002822229.1_Narnaviridae_Mitovirus_Thielaviopsis-basicola-mitovirus_fungi':0.4302724508,(('YP_009126872.1_Narnaviridae_Mitovirus_Fusarium-globosum-mitovirus-1_fungi':0.1446252583,'YP_009126873.1_Narnaviridae_Mitovirus_Fusarium-coeruleum-mitovirus-1_fungi':0.1196763016):0.1034595325,'YP_009272899.1_Narnaviridae_Mitovirus_Fusarium-poae-mitovirus-2_fungi':0.1760831509):0.2143152924):0.3821700309):0.0828108418):0.2379213265):0.2514894356):0.3589669988,(('QCF24448.1_RdRp__Entomophthora_muscae_mitovirus_4_':0.3842924598,(('QIR30246.1_3_RdRp__Plasmopara_viticola_associated_mitovirus_23_':0.1294305087,'QJX15643.1_3_putative_RdRp__Pea_associated_mitovirus_1_':0.0892697514):0.1739972067,'YP_009465717.1_2_2_RdRp__Erysiphe_necator_mitovirus_3_':0.2028294223):0.213063976):0.4208357524,'QCF24453.1_RdRp__Entomophthora_muscae_mitovirus_2_':0.6836057542):0.1517981329):0.1301987796,(((('ALM62243.1_4_RdRp__Soybean_leaf-associated_mitovirus_3_':0.6996055101,('QIR30242.1_4_RdRp__Plasmopara_viticola_associated_mitovirus_19_':0.7131737943,'QIR30271.1_2_RdRp__Plasmopara_viticola_associated_mitovirus_48_':0.4864878076):0.2306419891):0.1169610924,('QIR30243.1_3_RdRp__Plasmopara_viticola_associated_mitovirus_20_':0.4894122433,'QIR30270.1_RdRp__Plasmopara_viticola_associated_mitovirus_47_':0.2569857488):0.6120019934):0.2260027011,('QCF24457.1_RdRp__Entomophthora_muscae_mitovirus_6_':0.7476528795,('QIR30241.1_RdRp_partial__Plasmopara_viticola_associated_mitovirus_18_':0.792071247,'YP_009465715.1_3_2_RdRp__Erysiphe_necator_mitovirus_1_':0.6578770292):0.237574412):0.1425784668):0.1334900827,'YP_009259481.1_Narnaviridae_Mitovirus_Cronartium-ribicola-mitovirus-2_fungi':1.1752110521):0.1033816325):0.0475974818,((('AGW51760.1_3_RdRp-like_protein__Mitovirus_AEF-2013_':0.6946772887,(('ALD89102.1_RdRp_partial__Rhizoctonia_solani_mitovirus_10_':0.562032635,((('AWY10967.1_RdRp__Sclerotinia_sclerotiorum_mitovirus_6-A_':0.1210032492,'AWY10990.1_RdRp__Sclerotinia_sclerotiorum_mitovirus_32_':0.1510622281):0.2890789219,'AZT88624.1_RdRp__Ophiocordyceps_sinensis_mitovirus_2_':0.5523258587):0.1989371349,'AZT88622.1_RdRp__Loramyces_juncicola_mitovirus_1_':0.3052677833):0.3746178659):0.2127381072,'QCF24451.1_RdRp__Entomophthora_muscae_mitovirus_7_':0.4604093926):0.4428327478):0.243532822,(('BAD72871.1_RdRp__Helicobasidium_mompa_mitovirus_1-18_':1.0217965421,('YP_009259482.1_Narnaviridae_Mitovirus_Cronartium-ribicola-mitovirus-3_fungi':0.8759569439,'YP_009259483.1_Narnaviridae_Mitovirus_Cronartium-ribicola-mitovirus-4_fungi':1.0523641829):0.1941158801):0.1554653888,('YP_009259369.1_Narnaviridae_Mitovirus_Cronartium-ribicola-mitovirus-1_fungi':0.9408760202,'YP_009259487.1_2_RdRp__Cronartium_ribicola_mitovirus_5_':0.8966305122):0.2328637378):0.2145387762):0.1527643875,((('AHF48631.1_2_RdRp__Sclerotinia_sclerotiorum_mitovirus_15_':0.2855606372,'AZG04325.1_2_RdRp_partial__Hymenoscyphus_fraxineus_mitovirus_1_':0.3729924789):0.6344358645,'YP_009551566.1_Narnaviridae_Mitovirus_Sclerotinia-sclerotiorum-mitovirus-2_fungi':0.8009278477):0.3214971957,(('DAC76940.1_2_TPA_inf_RdRp__Entomophthora_muscae_mitovirus_1_':0.9772195561,('DAC76944.1_TPA_RdRp__Entomophthora_muscae_mitovirus_5_':0.9213839538,'QJX15644.1_3_putative_RdRp__Pea_associated_mitovirus_2_':0.7645672669):0.2039209154):0.1583944715,('QIR30244.1_4_RdRp__Plasmopara_viticola_associated_mitovirus_21_':0.6435406384,'YP_009465716.1_2_RdRp__Erysiphe_necator_mitovirus_2_':0.5482669586):0.3534611505):0.0295622549):0.0619048682):0.0677101233):0.0629759643,(((('ALD89125.1_2_RdRp__Rhizoctonia_solani_mitovirus_6_':0.3496469648,'QED55405.1_2_RdRp_partial__Heterobasidion_mitovirus_2_':0.5634089178):0.1131290127,'AQM32767.1_replicase__Agaricus_bisporus_mitovirus_1_':0.4666384634):0.0499822694,('QIR30256.1_2_RdRp__Plasmopara_viticola_associated_mitovirus_33_':0.0961458547,'QJX15645.1_putative_RdRp__Pea_associated_mitovirus_3_':0.0608667042):0.3711927537):0.2394920037,('QIJ70066.1_3_RdRp__Annperkins_narna-like_virus_':0.843959837,('QIP68031.1_2_RdRp__Erysiphales_associated_mitovirus_1_':0.5360370499,('QIR30225.1_RdRp__Plasmopara_viticola_associated_mitovirus_1_':0.1184289651,'QIR30226.1_3_RdRp__Plasmopara_viticola_associated_mitovirus_2_':0.0195688478):0.6689217095):0.1784963002):0.0624017138):0.4386183809):0.0589423143,('DAC76947.1_3_TPA_inf_RdRp__Entomophthora_muscae_mitovirus_8_':0.9175082533,'QIR30245.1_RdRp__Plasmopara_viticola_associated_mitovirus_22_':0.8202122732):0.3857077111):0.1238885345):0.0704291672):0.2253131358,(SRR1296822_MMETSP0167_DN12069_c0_g1_i1_len2363_1:1.613170188,'YP_009337200.1_RdRp__Wenling_narna-like_virus_9_':1.4681647507):0.2147013894):0.4258895802,'APG77166.1_RdRp_partial__Shahe_narna-like_virus_6_':1.0961630305):0.4042579492);
