# Supplementary material for: Revealing RNA virus diversity and evolution in unicellular algae transcriptomes
Source: Virus Evol. 2021 Aug 14;7(2):veab070. doi: 10.1093/ve/veab070 (PMC9927876; doi:10.1093/ve/veab070)
Supplement: veab070_Supp [file veab070_supp.zip › Picornavirales_FULL-TREE.newick]

('YP_008130310.1_Picornavirales_Iflaviridae_Nilaparvata-lugens-honeydew-virus-3_invertebrates':0.6670195818,((((((((((((((((((('YP_009345598.1_Caliciviridae_Caliciviridae_Sapovirus_Bat-sapovirus_vertebrates':0.3731579714,'YP_006347580.1_Caliciviridae_Caliciviridae_Sapovirus_Bat-sapovirus-TLC58_HK_vertebrates':0.4423933955):0.1894512691,(((((('YP_009361874.1_Caliciviridae_Caliciviridae_Vesivirus_Hom-1-vesivirus':0.0199433318,'YP_002004564.1_Caliciviridae_Caliciviridae_Vesivirus_Steller-sea-lion-vesivirus':0.049820537):0.1390860147,(('YP_009140468.1_Caliciviridae_Caliciviridae_Vesivirus_Vesivirus-ferret-badger_JX12_China_2012_vertebrates':0.1033700831,('YP_009109564.1_Caliciviridae_Caliciviridae_Vesivirus_San-Miguel-sea-lion-virus-8_vertebrates':0.0582709921,'NP_777373.1_Caliciviridae_Caliciviridae_Vesivirus_Canine-vesivirus_vertebrates':0.240862368):0.0393167696):0.0286056032,'YP_007111844.1_Caliciviridae_Caliciviridae_Vesivirus_Mink-calicivirus_vertebrates':0.0571933469):0.1849663513):0.1039645836,'NP_783196.1_Caliciviridae_Caliciviridae_Vesivirus_Feline-calicivirus_vertebrates':0.2007100156):0.575450074,('YP_009272568.1_Caliciviridae_Caliciviridae_Nebovirus_Bovine-calicivirus-strain-Kirklareli_vertebrates':0.3897701008,'YP_213937.1_Caliciviridae_Caliciviridae_Calicivirus-isolate-TCG_vertebrates':0.4093668984):0.4996497154):0.1481964686,('YP_002364399.1_Caliciviridae_Caliciviridae_Lagovirus_Rabbit-calicivirus-Australia-1-MIC-07_vertebrates':0.0300014961,('NP_068828.1_Caliciviridae_Caliciviridae_Lagovirus_European-brown-hare-syndrome-virus_vertebrates':0.098237923,'NP_062875.1_Caliciviridae_Caliciviridae_Lagovirus_Rabbit-hemorrhagic-disease-virus_vertebrates':0.0524699037):0.0317555482):0.5391091082):0.0998393476,(('YP_009666353.1_Caliciviridae_Caliciviridae_Nacovirus_Nacovirus-A_vertebrates':0.1857442742,'YP_009028574.1_Caliciviridae_Caliciviridae_Goose-calicivirus_vertebrates':0.1401152039):0.6068380279,'YP_009337240.1_Caliciviridae_Caliciviridae_Bavovirus_Bavaria-virus_vertebrates':0.6395494492):0.2086121796):0.1349540911):0.6910212903,(('YP_009666335.1_Caliciviridae_Caliciviridae_Recovirus_Recovirus-A':0.5737573729,('YP_009552830.1_Caliciviridae_Caliciviridae_Norovirus_Marmot-norovirus_vertebrates':0.1301018843,'YP_002905325.1_Caliciviridae_Caliciviridae_St-Valerien-swine-virus_vertebrates':0.192539203):0.5913576171):0.4785989585,'YP_009305194.1_Caliciviridae_Caliciviridae_Norovirus_Primate-norovirus':0.943135397):0.1816374608):0.2127679967,('YP_009417302.1_Caliciviridae_Caliciviridae_Minovirus_Minovirus-A_vertebrates':0.653725478,'YP_009026987.1_Caliciviridae_Caliciviridae_Salovirus_Nordland-virus_vertebrates':0.9706996078):0.7668198502):0.5821332461,'YP_009551899.1_Picornavirales_Nephila-clavipes-virus-2_invertebrates':1.6652190247):0.0983185278,((((((('YP_009337002.1_Picornavirales_Polycipiviridae_Sopolycivirus_Shuangao-insect-virus-8_invertebrates':0.0821116508,'YP_009407937.1_Picornavirales_Polycipiviridae_Sopolycivirus_Solenopsis-invicta-virus-4_invertebrates':0.1005270021):0.2406895226,('YP_009407949.1_Picornavirales_Polycipiviridae_Sopolycivirus_Myrmica-scabrinodis-virus-1_invertebrates':0.0628165212,'YP_009407905.1_Picornavirales_Polycipiviridae_Sopolycivirus_Lasius-neglectus-virus-1_invertebrates':0.038866467):0.1896647383):0.2824872466,('YP_009407943.1_Picornavirales_Polycipiviridae_Sopolycivirus_Lasius-niger-virus-1_invertebrates':0.2300472314,'YP_009513239.1_Picornavirales_Polycipiviridae_Sopolycivirus_Solenopsis-invicta-virus-2_invertebrates':0.3377280969):0.3521698629):0.4039462074,('YP_009552076.1_Picornavirales_Yongsan-picorna-like-virus-3_invertebrates':0.7807708279,'YP_009330058.1_Picornavirales_Polycipiviridae_Chipolycivirus_Hubei-chipolycivirus_invertebrates':0.6909000475):0.9626473806):0.2872883745,'YP_009337404.1_Picornavirales_Polycipiviridae_Hupolycivirus_Hubei-hupolycivirus_invertebrates':1.2542665506):0.1268183542,'YP_009336711.1_Picornavirales_Biomphalaria-virus-3_invertebrates':1.7714792199):0.1278542087,'YP_009551963.1_Picornavirales_Cherry-virus-Trakiya_land-plants':1.356249109):0.1042946294):0.0708010356,((((((((('YP_009109563.1_Picornavirales_Picornaviridae_Hunnivirus_Norway-rat-hunnivirus_vertebrates':0.1018405819,'YP_006792625.1_Picornavirales_Picornaviridae_Hunnivirus_Hunnivirus-A_vertebrates':0.076783543):0.2958813812,('YP_009118269.1_Picornavirales_Picornaviridae_Lesavirus-1_vertebrates':0.0933982561,'YP_009118270.1_Picornavirales_Picornaviridae_Lesavirus-2_vertebrates':0.1381193204):0.2764498217):0.2088952871,'NP_653143.1_Picornavirales_Picornaviridae_Teschovirus_Teschovirus-A_vertebrates':0.4929013949):0.2918903061,((('YP_009513027.1_Picornavirales_Picornaviridae_Aphthovirus_Equine-rhinitis-A-virus_vertebrates':0.4530478102,(('YP_001686841.1_Picornavirales_Picornaviridae_Aphthovirus_Bovine-rhinitis-B-virus_vertebrates':0.2650830755,'YP_009505600.1_Picornavirales_Picornaviridae_Aphthovirus_Bovine-rhinitis-A-virus_vertebrates':0.2887249152):0.1082476027,'YP_009513028.1_Picornavirales_Picornaviridae_Aphthovirus_Foot-and-mouth-disease-virus_vertebrates':0.2628921953):0.2448549944):0.2197226637,((((('YP_009121743.1_Picornavirales_Picornaviridae_Mischivirus_Mischivirus-C_vertebrates':0.2767175598,'YP_009361319.1_Picornavirales_Picornaviridae_Mischivirus_Mischivirus-A_vertebrates':0.3158718954):0.1130997704,'YP_009389450.1_Picornavirales_Picornaviridae_Aimelvirus-2':0.459529688):0.050396952,('YP_002268402.1_Picornavirales_Picornaviridae_Senecavirus_Senecavirus-A_vertebrates':0.5268564765,('NP_056777.1_Picornavirales_Picornaviridae_Cardiovirus_Cardiovirus-A_human_vertebrates':0.2713329535,'YP_009505602.1_Picornavirales_Picornaviridae_Cardiovirus_Cardiovirus-C_vertebrates':0.3496508394):0.1193021682):0.0772419968):0.0972593347,'YP_009111338.1_Picornavirales_Picornaviridae_Torchivirus_Torchivirus-A_vertebrates':0.8940457528):0.0606747588,('YP_009361830.1_Picornavirales_Picornaviridae_Cosavirus_Cosavirus-F_human_vertebrates':0.2019431278,(((('YP_002956072.1_Picornavirales_Picornaviridae_Cosavirus_Cosavirus-E_human':0.0885247816,('YP_009026376.1_Picornavirales_Picornaviridae_Cosavirus_Human-cosavirus_human':0.0180318211,'YP_002956076.1_Picornavirales_Picornaviridae_Cosavirus_Cosavirus-D_human':0.018704816):0.0689219025):0.1223355696,'YP_009112712.1_Picornavirales_Picornaviridae_Cosavirus_Cosavirus-JMY-2014_human':0.258195772):0.0713326883,'YP_002956075.1_Picornavirales_Picornaviridae_Cosavirus_Cosavirus-B_human':0.1829916892):0.0261476285,'YP_002956074.1_Picornavirales_Picornaviridae_Cosavirus_Cosavirus-A_human_vertebrates':0.137191907):0.0486453093):0.425125689):0.0869572819):0.1093892191,('YP_009116874.1_Picornavirales_Picornaviridae_Bovine-picornavirus_vertebrates':0.4996348262,'NP_653077.1_Picornavirales_Picornaviridae_Erbovirus_Erbovirus-A_vertebrates':0.5376686587):0.2120322616):0.0656631063):0.3278438525,((('YP_009552280.1_Picornavirales_Picornaviridae_Dicipivirus_Hedgehog-dicipivirus_vertebrates':0.2484102463,'YP_007935798.1_Picornavirales_Picornaviridae_Dicipivirus_Cadicivirus-A_vertebrates':0.3050573163):0.3185269987,('YP_009290630.1_Picornavirales_Picornaviridae_Rosavirus_Rosavirus-C_vertebrates':0.1557923456,'YP_009290629.1_Picornavirales_Picornaviridae_Rosavirus_Rosavirus-B_vertebrates':0.1489221576):0.2334141662):0.3380667992,(((((('YP_008802588.1_Picornavirales_Picornaviridae_Sakobuvirus_Sakobuvirus-A_vertebrates':0.4264496522,((('YP_009021568.1_Picornavirales_Picornaviridae_Sicinivirus_Sicinivirus-A_vertebrates':0.0410445381,('YP_009054898.1_Picornavirales_Picornaviridae_Chicken-picornavirus-1_vertebrates':0.0108514379,'YP_009179351.1_Picornavirales_Picornaviridae_Sicinivirus_Chicken-sicinivirus-JSY_vertebrates':0.0022024233):0.0306126171):0.3049154371,('YP_003853285.1_Picornavirales_Picornaviridae_Passerivirus_Passerivirus-A_vertebrates':0.1187471035,'YP_009448192.1_Picornavirales_Picornaviridae_Passerivirus_Passerivirus-sp._vertebrates':0.0892962222):0.196090739):0.0544928333,('YP_009054903.1_Picornavirales_Picornaviridae_Gallivirus_Chicken-gallivirus-1_vertebrates':0.1277180541,'YP_006576515.1_Picornavirales_Picornaviridae_Gallivirus_Gallivirus-A_vertebrates':0.1502323973):0.2856796552):0.0898154082):0.0578953623,(('YP_009664723.1_Picornavirales_Picornaviridae_Kobuvirus_Aichivirus-F_vertebrates':0.2232261215,'YP_009513029.1_Picornavirales_Picornaviridae_Kobuvirus_Aichivirus-E_vertebrates':0.2486740872):0.1270402353,(((('NP_047200.1_Picornavirales_Picornaviridae_Kobuvirus_Aichivirus-A_human_vertebrates':0.0435805056,('YP_004782207.1_Picornavirales_Picornaviridae_Kobuvirus_Mouse-kobuvirus-M-5_USA_2010_vertebrates':0.0481813903,'YP_009380518.1_Picornavirales_Picornaviridae_Kobuvirus_Canine-kobuvirus_vertebrates':0.020610198):0.0325309081):0.100044047,('NP_740257.1_Picornavirales_Picornaviridae_Kobuvirus_Aichivirus-B_human_vertebrates':0.0801686922,'YP_009000902.1_Picornavirales_Picornaviridae_Kobuvirus_Caprine-kobuvirus_vertebrates':0.0798854898):0.0956127152):0.0743210059,('YP_009165595.1_Picornavirales_Picornaviridae_Kobuvirus_Aichivirus-D_vertebrates':0.1668446577,'YP_009165594.1_Picornavirales_Picornaviridae_Kobuvirus_Kobuvirus-cattle_Kagoshima-2-24-KoV_2015_JPN_vertebrates':0.1468098532):0.1975624973):0.1010191079,'YP_009067077.1_Picornavirales_Picornaviridae_Salivirus_Salivirus-FHB_human':0.5162889675):0.0783092833):0.0799492538):0.1101209975,'YP_009553012.1_Picornavirales_Picornaviridae_Goose-picornavirus-1_vertebrates':0.4229541219):0.1538653608,'YP_009329856.1_Picornavirales_Picornaviridae_Livupivirus_Livupivirus-A_vertebrates':0.5540204768):0.0637959648,('YP_009552756.1_Picornavirales_Picornaviridae_Rhimavirus-A_vertebrates':0.3251270334,('YP_009026385.1_Picornavirales_Picornaviridae_Tortoise-rafivirus-A_vertebrates':0.1720411523,'YP_009666862.1_Picornavirales_Picornaviridae_Rafivirus_Rafivirus-B_vertebrates':0.1806148901):0.1176526922):0.3481278529):0.1415755084,(((('YP_009054901.1_Picornavirales_Picornaviridae_Chicken-picornavirus-4_vertebrates':0.0055538928,'YP_009054902.1_Picornavirales_Picornaviridae_Chicken-picornavirus-5_vertebrates':0.0052895135):0.0019330097,'YP_009513232.1_Picornavirales_Picornaviridae_Megrivirus_Chicken-megrivirus_vertebrates':0.0107743678):0.2394710213,((('YP_009345890.1_Picornavirales_Picornaviridae_Megrivirus_Megrivirus-A_vertebrates':0.0099780463,'YP_009030047.1_Picornavirales_Picornaviridae_Megrivirus_Duck-megrivirus_vertebrates':0.0073506779):0.1446458206,'YP_009508290.1_Picornavirales_Picornaviridae_Megrivirus_Megrivirus-B_vertebrates':0.2466303208):0.0610447021,'YP_009508462.1_Picornavirales_Picornaviridae_Megrivirus_Megrivirus-E_vertebrates':0.1148718784):0.0929778057):0.1241352608,'YP_009362314.1_Picornavirales_Picornaviridae_Megrivirus_Megrivirus-D_vertebrates':0.3256411979):0.3491378422):0.0824252923):0.2515863244):0.1239398535,((((('YP_004564600.1_Picornavirales_Picornaviridae_Pigeon-picornavirus-B_vertebrates':0.4652012519,'YP_004935357.1_Picornavirales_Picornaviridae_Quail-picornavirus-QPV1_HUN_2010_vertebrates':0.5380668607):0.2105932021,'YP_164335.1_Picornavirales_Picornaviridae_Sapelovirus_Avian-sapelovirus':0.3418568658):0.1247538576,('YP_009118268.1_Picornavirales_Picornaviridae_Rabovirus_Rabovirus-A_vertebrates':0.2263787232,'YP_009552136.1_Picornavirales_Picornaviridae_Sapelovirus_Marmot-sapelovirus-1_vertebrates':0.2560654185):0.1806287576):0.0382868923,((('YP_004934011.1_Picornavirales_Picornaviridae_Feline-picornavirus_vertebrates':0.3604307999,'YP_004782204.1_Picornavirales_Picornaviridae_Bat-picornavirus-3_vertebrates':0.1707882871):0.0429350483,(('YP_004782529.1_Picornavirales_Picornaviridae_Bat-picornavirus-2_vertebrates':0.0941450741,'YP_004782528.1_Picornavirales_Picornaviridae_Bat-picornavirus-1_vertebrates':0.076054495):0.1211338297,'YP_005351240.1_Picornavirales_Picornaviridae_Mischivirus_Mischivirus-D_vertebrates':0.1868322307):0.0403412274):0.0660615896,('NP_653145.1_Picornavirales_Picornaviridae_Sapelovirus_Sapelovirus-A_vertebrates':0.3990275617,('YP_009345901.1_Picornavirales_Picornaviridae_Sapelovirus_Bat-sapelovirus_vertebrates':0.2905725258,'NP_758809.1_Picornavirales_Picornaviridae_Sapelovirus_Sapelovirus-B_vertebrates':0.149285197):0.0465836889):0.1256104948):0.0390797305):0.1192633543,((((('YP_009028564.1_Picornavirales_Picornaviridae_Enterovirus_Enterovirus-sp._human_vertebrates':0.0410459868,('YP_003358790.1_Picornavirales_Picornaviridae_Enterovirus_Enterovirus-J_vertebrates':0.0393793388,'YP_001715611.1_Picornavirales_Picornaviridae_Enterovirus_Enterovirus-J_vertebrates':0.0794952145):0.045832204):0.0899738589,'NP_041277.1_Picornavirales_Picornaviridae_Enterovirus_Enterovirus-C_human_vertebrates':0.2004524843):0.0512779016,((('YP_009353025.1_Picornavirales_Picornaviridae_Enterovirus_Enterovirus-goat_JL14_vertebrates':0.0301931722,'NP_758520.1_Picornavirales_Picornaviridae_Enterovirus_Enterovirus-G_human_vertebrates':0.0543888064):0.1031647041,('NP_045756.1_Picornavirales_Picornaviridae_Enterovirus_Enterovirus-E_vertebrates':0.1160456128,(('YP_009243645.1_Picornavirales_Picornaviridae_Enterovirus_Yak-enterovirus_vertebrates':0.0187261154,'YP_009344963.1_Picornavirales_Picornaviridae_Enterovirus_Enterovirus-AN12_vertebrates':0.0070070513):0.0301253971,'YP_009505607.1_Picornavirales_Picornaviridae_Enterovirus_Enterovirus-I_vertebrates':0.0782429645):0.0524288289):0.07489074):0.116402316,'YP_009259673.1_Picornavirales_Picornaviridae_Enterovirus_Human-enterovirus_human_vertebrates':0.2498603423):0.0281297041):0.093714114,'YP_009508417.1_Picornavirales_Picornaviridae_Enterovirus_Enterovirus-K_vertebrates':0.3893410547):0.0463551152,'YP_009246449.1_Picornavirales_Picornaviridae_Enterovirus_Enterovirus-L_vertebrates':0.2467870332):0.1547283611):0.5290617011):0.2060153367,(((('YP_009179213.1_Picornavirales_Picornaviridae_Hepatovirus_Hepatovirus-D_vertebrates':0.1517646575,'YP_009505613.1_Picornavirales_Picornaviridae_Hepatovirus_Hepatovirus-F_vertebrates':0.1907614927):0.0540980809,'NP_041007.1_Picornavirales_Picornaviridae_Hepatovirus_Hepatovirus-A_human_vertebrates':0.241810177):0.0804537246,((('YP_009505614.1_Picornavirales_Picornaviridae_Hepatovirus_Hepatovirus-G_vertebrates':0.1740168952,(('YP_009179216.1_Picornavirales_Picornaviridae_Hepatovirus_Bat-hepatovirus_vertebrates':0.0529283015,'YP_009215780.1_Picornavirales_Picornaviridae_Hepatovirus_Tupaia-hepatovirus-A_vertebrates':0.1109818122):0.0380730907,'YP_009179215.1_Picornavirales_Picornaviridae_Hepatovirus_Hepatovirus-H_vertebrates':0.1118778948):0.0887446898):0.0437802071,('YP_009505612.1_Picornavirales_Picornaviridae_Hepatovirus_Hepatovirus-E_vertebrates':0.308852721,'YP_009505611.1_Picornavirales_Picornaviridae_Hepatovirus_Hepatovirus-C_vertebrates':0.1995613778):0.1318865313):0.0479573924,('YP_009164030.1_Picornavirales_Picornaviridae_Hepatovirus_Hepatovirus-B_vertebrates':0.2122017308,'YP_009179214.1_Picornavirales_Picornaviridae_Hepatovirus_Hepatovirus-I_vertebrates':0.2525132823):0.0275085116):0.0705101345):0.3389051283,('NP_653151.1_Picornavirales_Picornaviridae_Tremovirus_Tremovirus-A_vertebrates':0.4438154286,'YP_009552829.1_Picornavirales_Picornaviridae_Pelodiscus-sinensis-picornavirus-1_vertebrates':0.6527174294):0.1423122667):0.4691066556):0.1146163051,((((((('YP_009215118.1_Picornavirales_Picornaviridae_Avisivirus_Avisivirus-Pf-CHK1_AsV_vertebrates':0.3215291829,('YP_009505601.1_Picornavirales_Picornaviridae_Avisivirus_Avisivirus-A_vertebrates':0.3743743448,'YP_009054899.1_Picornavirales_Picornaviridae_Avisivirus_Avisivirus-B_vertebrates':0.4318735737):0.0906436201):0.2018594205,'YP_009026377.1_Picornavirales_Picornaviridae_Aalivirus_Aalivirus-A_vertebrates':0.4093024339):0.1420048928,'YP_007947990.1_Picornavirales_Picornaviridae_Avihepatovirus_Avihepatovirus-A_vertebrates':0.3931405081):0.1450680089,'YP_009100112.1_Picornavirales_Picornaviridae_Chicken-orivirus-1_vertebrates':0.7053230401):0.2162164444,(('YP_009361997.1_Picornavirales_Picornaviridae_Parechovirus_Parechovirus-D_vertebrates':0.5477889664,(('YP_008083730.1_Picornavirales_Picornaviridae_Parechovirus_Parechovirus-C_vertebrates':0.2112773326,'NP_647602.1_Picornavirales_Picornaviridae_Parechovirus_Parechovirus-B_vertebrates':0.1112157798):0.0518362415,'YP_009423853.1_Picornavirales_Picornaviridae_Falcon-picornavirus_vertebrates':0.2551922803):0.2545086238):0.1512273624,((('YP_009104360.1_Picornavirales_Picornaviridae_Crohivirus_Crohivirus-A_vertebrates':0.4411787444,'YP_009345900.1_Picornavirales_Picornaviridae_Crohivirus_Crohivirus-B_vertebrates':0.4269985421):0.1596119588,'YP_006543639.1_Picornavirales_Picornaviridae_Pasivirus_Pasivirus-A_vertebrates':0.8404127983):0.1067966536,'YP_009508298.1_Picornavirales_Picornaviridae_Shanbavirus_Shanbavirus-A_vertebrates':0.7277714177):0.0977721401):0.0864042399):0.1004031157,((('YP_008992026.1_Picornavirales_Picornaviridae_Limnipivirus_Limnipivirus-B_vertebrates':0.3005627645,'YP_009513030.1_Picornavirales_Picornaviridae_Limnipivirus_Limnipivirus-C_vertebrates':0.3100626608):0.1997551804,'YP_006607894.1_Picornavirales_Picornaviridae_Limnipivirus_Limnipivirus-A_vertebrates':0.3790836365):0.5223314662,'YP_008531322.1_Picornavirales_Picornaviridae_Potamipivirus_Potamipivirus-A_vertebrates':0.6884142492):0.0910607508):0.1860317051,(('YP_009351863.1_Picornavirales_Picornaviridae_Kunsagivirus_Kunsagivirus-C_vertebrates':0.5286476537,('YP_009345896.1_Picornavirales_Picornaviridae_Kunsagivirus_Kunsagivirus-B_vertebrates':0.3552703092,'YP_009505615.1_Picornavirales_Picornaviridae_Kunsagivirus_Kunsagivirus-A_vertebrates':0.3586865183):0.2187529194):0.2107462657,'YP_001497152.1_Picornavirales_Picornaviridae_Aquamavirus_Aquamavirus-A_vertebrates':0.7641512973):0.2930737287):0.3974321742):0.1188267711,'YP_009133208.1_Picornavirales_Picornaviridae_Harkavirus_Harkavirus-A_vertebrates':1.3266327968):0.1817102601):0.045105501,((((((((((((((('YP_009333581.1_15_hypothetical_protein_1__Beihai_picorna-like_virus_11_':0.0969519878,'YP_009337373.1_15_hypothetical_protein_1__Wenzhou_picorna-like_virus_1_':0.1556742908):0.0212124245,'YP_009666860.1_15_2_non-structural_polyprotein__Marine_RNA_virus_BC-3_':0.1323929292):0.0470489493,'YP_009336661.1_15_hypothetical_protein_1__Wenzhou_picorna-like_virus_52_':0.2751865748):0.1007183383,((('YP_009666858.1_15_2_non-structural_polyprotein_partial__Marine_RNA_virus_BC-2_':0.3288314672,'YP_009388485.1_15_2_polyprotein__Fur_seal_picorna-like_virus_':0.1867279912):0.0381400637,'YP_009333428.1_15_hypothetical_protein_1__Beihai_picorna-like_virus_8_':0.2000460885):0.0535938985,'YP_009333528.1_15_hypothetical_protein_1__Beihai_picorna-like_virus_9_':0.2758551229):0.0348632905):0.1125012966,('YP_009333434.1_15_hypothetical_protein_1__Beihai_picorna-like_virus_7_':0.1145915244,'APG78909.1_15_hypothetical_protein_1__Beihai_picorna-like_virus_6_':0.1105395071):0.229114403):0.2880488152,((((((((('YP_009330066.1_15_hypothetical_protein_1__Beihai_picorna-like_virus_15_':0.057626326,'YP_009333554.1_15_hypothetical_protein_1__Beihai_picorna-like_virus_14_':0.1068148884):0.0573442381,'ASM94051.1_15_hypothetical_protein__Barns_Ness_breadcrumb_sponge_aquatic_picorna-like_virus_1_':0.1316799579):0.1990772233,('QIN96625.1_15_hypothetical_protein_1__Marnaviridae_sp._':0.1973547066,'APG78917.1_15_hypothetical_protein_partial__Beihai_picorna-like_virus_13_':0.1221636486):0.2189273344):0.0641653705,'YP_009345907.1_15_2_non-structural_polyprotein__Bat_dicibavirus_':0.5970127587):0.0137526168,'AUX13131.1_4_hypothetical_protein_partial__Blacklegged_tick_picorna-like_virus_2_':0.4596697209):0.0440410374,((('YP_009333586.1_15_hypothetical_protein_1__Beihai_picorna-like_virus_20_':0.1958575923,('APG78967.1_13_hypothetical_protein_1__Beihai_paphia_shell_virus_1_':0.0629134686,'APG78883.1_13_hypothetical_protein_1__Wenzhou_picorna-like_virus_5_':0.0575729065):0.0678677156):0.0502229074,'ASM94055.1_15_hypothetical_protein__Barns_Ness_breadcrumb_sponge_aquatic_picorna-like_virus_3_':0.1478624127):0.2089113703,(('YP_009337409.1_6_hypothetical_protein_1__Wenzhou_gastropodes_virus_1_':0.049657168,'YP_009336635.1_6_hypothetical_protein_1__Wenling_picorna-like_virus_1_':0.0724936626):0.0179947852,'AYN75569.1_6_replicative_protein__Rudphi_virus_4_':0.0109026895):0.2639963506):0.410350627):0.0527519144,'YP_009255229.1_15_2_nonstructural_protein__Antarctic_picorna-like_virus_2_':0.5562132921):0.0358495778,(((((('YP_001429581.1_15_2_hypothetical_protein_JP-A_gp1__Marine_RNA_virus_JP-A_':0.0966644316,(SRR1296959_MMETSP902_DN9866_Assembly_-_ORF_1__frame_3__translation:0.0021049972,('SRR1296962_MMETSP0903_DN15110_Assembly.fasta.sorted_-_SRR1296962_MMETSP0905_MMETSP0903_Assembly_Copy_consensus_-_ORF_1__frame_3__translation':2.8488E-6,'SRR1296965_MMETSP0905_DN11985_Assembly.fasta.sorted_-_SRR1296965_MMETSP0905_MMETSP0903_Assembly_consensus_-_ORF_1__frame_3__translation':2.8488E-6):2.8488E-6):0.1501724169):0.0546271758,'YP_009333509.1_15_hypothetical_protein_1__Beihai_picorna-like_virus_1_':0.1223906802):0.0976463179,'APG78567.1_15_hypothetical_protein_1__Wenzhou_picorna-like_virus_50_':0.1648729334):0.0631653724,('AYV96584.1_15_replication_polyprotein__Guinardia_delicatula_RNA_virus_01_':0.0398483201,'BAK40203.1_15_putative_replication_related_protein__Chaetoceros_species_RNA_virus_02_':0.0362718809):0.2108894161):0.1677624485,('BAP99822.1_15_predicted_replication-associated_protein__Chaetoceros_tenuissimus_RNA_virus_type-II_':0.4209433715,'YP_009333403.1_5_hypothetical_protein_1__Beihai_picorna-like_virus_2_':1.0346708086):0.179367736):0.1244475671,'YP_009329854.1_15_hypothetical_protein_1__Beihai_picorna-like_virus_5_':0.6247921094):0.118834313):0.0454729818,'YP_009336646.1_15_hypothetical_protein_1__Wenzhou_picorna-like_virus_2_':0.6185792296):0.0299343601):0.0435530416,(((('YP_009337400.1_hypothetical_protein_1__Wenzhou_picorna-like_virus_4_':0.3782700494,((('YP_009333556.1_5_hypothetical_protein_1__Beihai_picorna-like_virus_17_':0.2089163297,'YP_009666856.1_5_2_non-structural_polyprotein__Marine_RNA_virus_BC-1_':0.1849580105):0.0936505444,(('YP_009333397.1_hypothetical_protein_1__Beihai_sesarmid_crab_virus_1_':0.3800681693,('YP_009329961.1_5_hypothetical_protein_1__Hubei_leech_virus_2_':0.1436850399,'YP_009336771.1_4_hypothetical_protein_1__Changjiang_crawfish_virus_1_':0.2083203517):0.1710796912):0.052734185,'QJI53801.1_6_hypothetical_protein_1__Marnaviridae_sp._':0.2860733243):0.0527409707):0.041265123,'YP_009230118.1_2_polyprotein__Marine_RNA_virus_PAL128_':0.3598642295):0.0502930494):0.1144727268,'YP_009333475.1_hypothetical_protein_1__Beihai_picorna-like_virus_18_':0.4901922772):0.5611911043,('YP_009337679.1_hypothetical_protein_1__Sanxia_picorna-like_virus_2_':0.8584828793,(('YP_009337691.1_hypothetical_protein__Sanxia_picorna-like_virus_4_':0.5116696472,'YP_009337766.1_hypothetical_protein_1__Sanxia_picorna-like_virus_3_':0.6064793262):0.2485030399,'YP_009336911.1_hypothetical_protein_1__Shahe_picorna-like_virus_1_':0.898973837):0.1408270575):0.1379714084):0.0530957388,'YP_009337800.1_15_hypothetical_protein__Sanxia_picorna-like_virus_5_':0.8189595332):0.0569603461):0.0303421263,(((((('QBY91922.1_7_nonstructural_polyprotein__Cylindrotheca_closterium_RNA_virus_03_':0.6203712215,'YP_009337309.1_5_hypothetical_protein_1__Wenzhou_picorna-like_virus_6_':0.2012425022):0.0729599765,'YP_009336714.1_14_hypothetical_protein_1__Wenzhou_picorna-like_virus_7_':0.1803995978):0.1086702914,(('YP_009553173.1_13_replicative_protein__Rudphi_virus_5_':0.1924660625,(('APG78965.1_6_hypothetical_protein__Beihai_picorna-like_virus_23_':0.1113580336,('ASG92547.1_7_putative_non-structural_protein__Picornavirales_Q_sR_OV_019_':0.0919692436,'YP_009667031.1_5_non-structural_polyprotein__Marine_RNA_virus_BC-4_':0.0612053513):0.0150854092):0.0243894757,'AYN75560.1_13_replicative_protein__Mytedu_virus_1_':0.0592503399):0.0236282643):0.1029375329,('YP_009333281.1_2_hypothetical_protein_1__Beihai_octopus_virus_1_':0.1863213115,'APG77933.1_5_hypothetical_protein_1__Beihai_picorna-like_virus_22_':0.1027074882):0.1172510127):0.0654120837):0.0585780854,(('QBY91920.1_14_nonstructural_polyprotein__Cylindrotheca_closterium_RNA_virus_02_':0.3733434656,'YP_009337246.1_5_hypothetical_protein_1__Wenzhou_picorna-like_virus_32_':0.2977735288):0.1607907157,(('YP_009333573.1_13_hypothetical_protein_1__Beihai_picorna-like_virus_21_':0.1937627065,'QBP32756.1_13_viral_polyprotein__Cragig_virus_6_':0.1943940497):0.0566096851,'YP_009336707.1_14_hypothetical_protein_1__Shahe_picorna-like_virus_2_':0.1878527964):0.0659175585):0.0610104601):0.1313261136,'YP_009230124.1_14_2_polyprotein__Marine_RNA_virus_PAL473_':0.2813534489):0.3918741124,'YP_009255232.1_Picornavirales_Antarctic-picorna-like-virus-4':1.2036509236):0.1487034821):0.0575529975,((('APG76780.1_15_hypothetical_protein_1__Beihai_picorna-like_virus_25_':0.1183450479,('AYD68767.1_15_non-structural_polyprotein__Marine_RNA_virus_BC-5_':0.0571859429,'YP_009333560.1_15_hypothetical_protein_1__Beihai_picorna-like_virus_24_':0.062433392):0.0588659611):0.3951580496,'YP_009333382.1_9_hypothetical_protein_1__Beihai_picorna-like_virus_26_':0.5657918784):0.0725014793,((('QBP32762.1_15_replicative_protein__Cragig_virus_9_':0.1045216976,('QBP32759.1_15_replicative_protein__Cragig_virus_8_':0.1200441416,'YP_006732323.1_15_2_polyprotein__Rhizosolenia_setigera_RNA_virus_01_':0.1557634433):0.0471687365):0.2105060434,'YP_009505620.1_15_2_replicase_polyprotein__Chaetoceros_tenuissimus_RNA_virus_01_':0.3908033047):0.0732099846,('YP_002647032.1_14_2_non-structural_polyprotein__Chaetoceros_socialis_forma_radians_RNA_virus_1_':0.3278505356,'YP_009333568.1_15_hypothetical_protein_1__Beihai_picorna-like_virus_28_':0.2774920977):0.0638438708):0.1496526902):0.3498721642):0.1009667566,('YP_009333291.1_5_hypothetical_protein__Wenzhou_picorna-like_virus_3_':0.7478021485,(('YP_009333445.1_hypothetical_protein__Beihai_picorna-like_virus_52_':1.6545253743,'ASG92549.1_putative_polyprotein__Picornavirales_Q_sR_OV_022_':0.6292955081):0.3007909793,('YP_009255231.1_Picornavirales_Antarctic-picorna-like-virus-3':1.1912829338,(('ASG92542.1_putative_polyprotein_partial__Picornavirales_Q_sR_OV_041_':0.2203030836,'AWK77890.1_polyprotein_partial__Perth_bee_virus_7_':0.2682910223):0.5567223007,'AWK77897.1_polyprotein_partial__Perth_bee_virus_6_':0.6065552027):0.6581442002):0.1590119797):0.0303655228):0.1201406667):0.1002048259,((((('YP_009333342.1_11_hypothetical_protein_1__Beihai_paphia_shell_virus_2_':0.0568552281,'APG77923.1_11_hypothetical_protein_1__Beihai_picorna-like_virus_29_':0.0540451293):0.219091475,('YP_009333430.1_10_hypothetical_protein_1__Beihai_picorna-like_virus_30_':0.501405146,'AYD68770.1_16_polyprotein_partial__Marine_RNA_virus_BC-7_':0.4494184133):0.1093437376):0.2381595429,((('YP_009336927.1_11_hypothetical_protein_1__Shahe_picorna-like_virus_3_':0.8783541845,('YP_009337720.1_10_hypothetical_protein_1__Hubei_picorna-like_virus_1_':1.0271784207,(SRR1294411_MMETSP0008_DN19025_c0_g1_i1_len5067_-_ORF_1__frame_2__translation:2.8488E-6,('SRR1294459_MMETSP1392_DN11346_c0_g1_i1_len5573.sorted_-_SRR1300218_MMETSP0946_DN11001_c0_g1_i1_len9514_consensus_-_ORF_1__frame_1__translation':2.8488E-6,((((((((('SRR1296704_MMETSP0790_DN51337_c2_Assembly.sorted_-_SRR1300218_MMETSP0946_DN11001_c0_g1_i1_len9514_consensus_-_ORF_1__frame_2__translation':0.0,SRR1300217_MMETSP0945_DN11373_c0_g1_i1_len9512_-_ORF_1__frame_1__translation:0.0):0.0,'SRR1296741_MMETSP0224_DN23539_c1_g1_i1_len1173.sorted_-_SRR1300218_MMETSP0946_DN11001_c0_g1_i1_len9514_consensus_-_ORF_1__frame_2__translation':0.0):0.0,SRR1300218_MMETSP0946_DN11001_c0_g1_i1_len9514_-_ORF_1__frame_2__translation:0.0):0.0,'SRR1296808_MMETSP0706_DN17174_c0_g1_i1_len5619.sorted_-_SRR1300218_MMETSP0946_DN11001_c0_g1_i1_len9514_consensus_-_ORF_1__frame_3__translation':0.0):0.0,'SRR1296947_MMETSP0110_DN10904_c3_g2_i1_Assembly.sorted_-_SRR1300218_MMETSP0946_DN11001_c0_g1_i1_len9514_consensus_-_ORF_1__frame_2__translation':0.0):0.0,'SRR1296767_MMETSP0005_DN9174_c0_g1_i1_len5578.sorted_-_SRR1300218_MMETSP0946_DN11001_c0_g1_i1_len9514_consensus_-_ORF_1__frame_2__translation':0.0):0.0,'SRR1296807_MMETSP0699_DN5976_c1_g1_i1_Assembly.sorted_-_SRR1300218_MMETSP0946_DN11001_c0_g1_i1_len9514_consensus_-_ORF_1__frame_2__translation':0.0):2.8488E-6,'SRR1296738_MMETSP0228_DN42173_c1_g1_i1_len5703.sorted_-_SRR1300218_MMETSP0946_DN11001_c0_g1_i1_len9514_consensus_-_ORF_1__frame_2__translation':2.8488E-6):2.853E-6,'SRR1296809_MMETSP0708_DN13558_c0_Assembly.sorted_-_SRR1300218_MMETSP0946_DN11001_c0_g1_i1_len9514_consensus_-_ORF_1__frame_1__translation':2.8488E-6):2.1654E-6):2.054E-6):0.6895304723):0.0532983579):0.080080324,('ASG92532.1_11_putative_non-structural_protein_partial__Picornavirales_N_OV_013_':0.7751548698,'QDH86882.1_11_RdRp__Picornavirales_sp._':0.9770875467):0.0361976834):0.099008434,(((((((('APG77928.1_14_hypothetical_protein_1__Beihai_picorna-like_virus_34_':0.0467302757,'YP_009333307.1_15_hypothetical_protein_1__Beihai_mollusks_virus_2_':0.0882815156):0.0209686095,'APG76710.1_14_hypothetical_protein_1__Beihai_picorna-like_virus_35_':0.0598239259):0.035014282,'YP_009333526.1_14_hypothetical_protein_1__Beihai_sipunculid_worm_virus_4_':0.0640625639):0.0358317711,'YP_009333598.1_14_hypothetical_protein_1__Beihai_picorna-like_virus_33_':0.2035791593):0.0603409403,('YP_009333423.1_14_hypothetical_protein__Beihai_picorna-like_virus_32_':0.128032383,'APG78583.1_14_hypothetical_protein_1__Wenzhou_picorna-like_virus_10_':0.1458214302):0.0565286005):0.1187340509,'YP_009047193.1_10_2_predicted_replication-associated_protein__Asterionellopsis_glacialis_RNA_virus_':0.4132361984):0.1309593507,(((('APG78919.1_14_hypothetical_protein_1__Beihai_picorna-like_virus_31_':0.0714766765,'YP_009333439.1_14_hypothetical_protein_1__Beihai_sipunculid_worm_virus_2_':0.0466045886):0.1786857115,'YP_009333549.1_14_hypothetical_protein_1__Beihai_sipunculid_worm_virus_3_':0.3737001171):0.0676735879,('ASM94059.1_14_hypothetical_protein_partial__Barns_Ness_breadcrumb_sponge_aquatic_picorna-like_virus_5_':0.0792826379,'YP_009329864.1_14_hypothetical_protein_1__Beihai_mollusks_virus_1_':0.0404315777):0.2749198555):0.0472311349,'YP_009337206.1_14_hypothetical_protein_1__Wenzhou_picorna-like_virus_9_':0.4673283875):0.0528193358):0.1903396418,'YP_009227212.1_14_2_predicted_replication-associated_polyprotein__Delisea_pulchra_RNA_virus_':0.6546141367):0.1723262827):0.087123693):0.0593732555,('APG76803.1_hypothetical_protein_partial__Beihai_picorna-like_virus_36_':0.87001947,'APG78914.1_hypothetical_protein_1__Beihai_picorna-like_virus_38_':0.8809855984):0.2934759741):0.0693505071,('APG77473.1_11_hypothetical_protein_partial__Sanxia_picorna-like_virus_6_':0.7450472834,'APG77477.1_9_hypothetical_protein_partial__Sanxia_picorna-like_virus_7_':1.0184137364):0.2532034919):0.0802881148):0.2010005335,((((((((((('YP_009336797.1_10_hypothetical_protein_1__Shahe_picorna-like_virus_5_':0.1627719284,'YP_009336804.1_10_hypothetical_protein_1__Wenzhou_channeled_applesnail_virus_1_':0.2070776776):0.3401341985,(('YP_009333504.1_2_hypothetical_protein_1__Beihai_picorna-like_virus_49_':0.2898997162,'YP_009337168.1_hypothetical_protein_1__Hubei_picorna-like_virus_5_':0.2890411348):0.0741606307,('QJI53796.1_hypothetical_protein_1__Marnaviridae_sp._':0.292502845,'APG79016.1_8_hypothetical_protein_1__Hubei_leech_virus_4_':0.2591473437):0.0659343898):0.0738163422):0.203256565,'YP_009666360.1_Picornavirales_Marnaviridae_Locarnavirus_Sanfarnavirus-2':0.6064404305):0.0683441255,'YP_009336962.1_hypothetical_protein__Wenzhou_picorna-like_virus_16_':0.4719740502):0.0673290863,(('YP_009666351.1_Picornavirales_Marnaviridae_Locarnavirus_Sanfarnavirus-1':0.2810455395,('QJI53794.1_hypothetical_protein_1__Marnaviridae_sp._':0.3472421717,'QJI53792.1_2_hypothetical_protein_1__Marnaviridae_sp._':0.1410648564):0.1253264984):0.2487909603,('YP_009423854.1_Picornavirales_Tioga-picorna-like-virus-1_vertebrates':0.2063827436,'YP_009337755.1_2_hypothetical_protein_1__Sanxia_picorna-like_virus_9_':0.1659831039):0.3310326943):0.0726836623):0.0647016073,(('YP_009333533.1_hypothetical_protein_1__Beihai_picorna-like_virus_46_':0.1966829596,'YP_009333539.1_2_hypothetical_protein__Beihai_picorna-like_virus_45_':0.1876282915):0.2681248486,('YP_009337238.1_10_hypothetical_protein_1__Hubei_picorna-like_virus_2_':0.37958496,'AWK77863.1_10_nonstructural_polyprotein__Renmark_bee_virus_3_':0.3487889236):0.09571675):0.1058747749):0.0251359496,('QJI53799.1_2_hypothetical_protein_1__Marnaviridae_sp._':0.4059329141,'YP_009666362.1_7_2_polyprotein__Marine_RNA_virus_SF-3_':0.4757092069):0.0929314618):0.1283577899,'YP_001429583.1_Picornavirales_Marnaviridae_Locarnavirus_Jericarnavirus-B':0.4483216706):0.0874890269,'YP_009333437.1_8_hypothetical_protein_1__Beihai_picorna-like_virus_44_':0.3642279762):0.1256502542,'YP_009329976.1_3_hypothetical_protein_1__Beihai_picorna-like_virus_43_':0.4753238496):0.2996850269,SRR1300433_MMETSP1377_DN114142_c0_Assembly_-_ORF_1__frame_3__translation:1.2958571588):0.1103565858):0.1762094834,'NP_944776.1_Picornavirales_Marnaviridae_Marnavirus_Heterosigma-akashiwo-RNA-virus':1.7430361674):0.1460397161,('YP_009362296.1_Picornavirales_Picorna-like-virus-AWando15_invertebrates':0.9716290234,('YP_392465.1_Picornavirales_Marnaviridae_Labyrnavirus_Aurantiochytrium-single-stranded-RNA-virus-01':0.6946831759,'YP_009329821.1_Picornavirales_Bivalve-RNA-virus-G3':0.5966994949):0.2288120076):0.6522951474):0.2258553674,((('YP_009268643.1_Solinviviridae_Nyfulvavirus_Nylanderia-fulva-virus-1_invertebrates':0.7145272518,'YP_002790880.2_Solinviviridae_Invictavirus_Solenopsis-invicta-virus-3_invertebrates':0.9301225554):0.6186127044,('YP_009140560.1_Picornavirales_Kilifi-Virus_invertebrates':1.6428907015,'YP_009315907.1_Picornavirales_Riptortus-pedestris-virus-1_invertebrates':1.9446268825):0.246105984):0.4571090333,((((('YP_009270628.1_Picornavirales_Picornavirales-Tottori-HG1_vertebrates':0.5050777204,'YP_009010971.1_Picornavirales_Posavirus_Posavirus-1_vertebrates':0.5511949076):0.3477905116,('YP_009333306.1_Picornavirales_Husavirus_Husavirus-sp._human':0.6812191242,'YP_009270629.1_Picornavirales_Husavirus_Husa-like-virus-KS-2016a_vertebrates':0.8576736847):0.3202297155):0.278602053,('YP_009552779.1_Picornavirales_Yongsan-picorna-like-virus-4_invertebrates':0.9984097902,'YP_009269301.1_Picornavirales_Picornavirales-Bu-3_vertebrates':0.9807242385):0.228469374):0.2323814075,'YP_009010972.1_Picornavirales_Posavirus_Posavirus-2_vertebrates':1.6974640143):0.1457387159,'YP_009177204.1_Picornavirales_Posavirus_Posavirus-3_vertebrates':1.6524464275):0.297285685):0.2229235907):0.1363527538):0.0680813181,('YP_009336637.1_Picornavirales_Biomphalaria-virus-1_invertebrates':1.4098380732,'YP_009143521.1_Picornavirales_Picornaviridae_Ampivirus_Ampivirus-A_vertebrates':1.3746595304):0.2872800172):0.105918066,(((((('YP_009329822.1_Picornavirales_Dicistroviridae_Bivalve-RNA-virus-G5':0.2384040885,'YP_009329817.1_Picornavirales_Dicistroviridae_Bivalve-RNA-virus-G1':0.4797462179):0.6613576247,((('NP_149057.1_Picornavirales_Dicistroviridae_Aparavirus_Taura-syndrome-virus_invertebrates':0.0957984972,'YP_006666503.2_Picornavirales_Dicistroviridae_Macrobrachium-rosenbergii-Taihu-virus_invertebrates':0.0962157811):0.0597153756,'YP_004063985.1_Picornavirales_Dicistroviridae_Aparavirus_Mud-crab-virus_invertebrates':0.1762891196):0.8939579508,(((('NP_044945.1_Picornavirales_Dicistroviridae_Cripavirus_Drosophila-C-virus_invertebrates':0.1801856255,'NP_647481.1_Picornavirales_Dicistroviridae_Cripavirus_Cricket-paralysis-virus_invertebrates':0.237695362):0.069981147,'YP_009252204.1_Picornavirales_Dicistroviridae_Cripavirus_Anopheles-C-virus_invertebrates':0.3654510168):0.1037616253,'YP_009388499.1_Picornavirales_Dicistroviridae_Apis-dicistrovirus_invertebrates':0.4316157714):0.1964260997,'YP_009221981.1_Picornavirales_Dicistroviridae_Goose-dicistrovirus':0.5258434588):0.1959459388):0.1138518113):0.0636840131,(('YP_610950.1_Picornavirales_Dicistroviridae_Triatovirus_Homalodisca-coagulata-virus-1_invertebrates':0.599281105,((('NP_620560.1_Picornavirales_Dicistroviridae_Triatovirus_Himetobi-P-virus_invertebrates':0.4026741284,'NP_620564.1_Picornavirales_Dicistroviridae_Triatovirus_Black-queen-cell-virus_invertebrates':0.5544301049):0.0723280238,'NP_620562.1_Picornavirales_Dicistroviridae_Triatovirus_Triatoma-virus_invertebrates':0.6126497602):0.0644190294,'NP_620555.1_Picornavirales_Dicistroviridae_Triatovirus_Plautia-stali-intestine-virus_invertebrates':0.6922613183):0.2053858039):0.3557979977,(((('NP_851403.1_Picornavirales_Dicistroviridae_Aparavirus_Kashmir-bee-virus_invertebrates':0.0236989372,'NP_066241.1_Picornavirales_Dicistroviridae_Aparavirus_Acute-bee-paralysis-virus_invertebrates':0.09920317):0.0090446512,'YP_001040002.1_Picornavirales_Dicistroviridae_Aparavirus_Israeli-acute-paralysis-virus_invertebrates':0.0256153264):0.0284848824,'YP_008888535.1_Picornavirales_Dicistroviridae_Formica-exsecta-virus-1_invertebrates':0.0425355869):0.2309262979,'YP_164440.1_Picornavirales_Dicistroviridae_Aparavirus_Solenopsis-invicta-virus-1_invertebrates':0.191400593):0.4246794769):0.0914220001):0.0345912361,('YP_009255227.1_Picornavirales_Antarctic-picorna-like-virus-1':0.9050412602,'YP_009329819.1_Picornavirales_Bivalve-RNA-virus-G2':0.6987705117):0.4627528088):0.094538085,(('NP_046155.1_Picornavirales_Dicistroviridae_Cripavirus_Rhopalosiphum-padi-virus_invertebrates':0.0889913002,'YP_009389287.1_Picornavirales_Dicistroviridae_Big-Sioux-River-virus_invertebrates':0.0376821399):0.345120763,'NP_733845.1_Picornavirales_Dicistroviridae_Cripavirus_Aphid-lethal-paralysis-virus_invertebrates':0.4141945439):0.6304587358):0.1108877685,'YP_009553600.1_Picornavirales_Blackbird-arilivirus_vertebrates':1.3999990317):0.1355182153):0.1068945809,(((((('YP_009389536.1_Picornavirales_Secoviridae_Torradovirus_Lettuce-necrotic-leaf-curl-virus_segment-RNA-1_land-plants':0.1663033591,'YP_009389541.1_Picornavirales_Secoviridae_Torradovirus_Motherwort-yellow-mottle-virus_segment-RNA-1_land-plants':0.1227488157):0.2720669274,('YP_001039627.1_Picornavirales_Secoviridae_Torradovirus_Tomato-torrado-virus_segment-RNA-1_land-plants':0.1177483482,(('YP_009165993.1_Picornavirales_Secoviridae_Torradovirus_Tomato-necrotic-dwarf-virus_segment-RNA-1_land-plants':0.025834441,'YP_003097229.1_Picornavirales_Secoviridae_Torradovirus_Tomato-chocolate-spot-virus_segment-RNA-1_land-plants':0.0383679506):0.0154278424,'YP_001976147.1_Picornavirales_Secoviridae_Torradovirus_Tomato-marchitez-virus_segment-RNA-1_land-plants':0.0121988751):0.040782072):0.2287183945):0.0883212788,'YP_009389546.1_Picornavirales_Secoviridae_Torradovirus_Squash-chlorotic-leaf-spot-virus_segment-RNA-1_land-plants':0.3924109304):0.7089448382,((((((((((('YP_009551543.1_Picornavirales_Secoviridae_Nepovirus_Potato-virus-U_segment-RNA-1_land-plants':0.1196923563,'YP_009330271.1_Picornavirales_Secoviridae_Nepovirus_Soybean-latent-spherical-virus_segment-RA11_land-plants':0.1311924993):0.1013676313,('YP_009507920.1_Picornavirales_Secoviridae_Nepovirus_Blueberry-latent-spherical-virus_segment-1':0.1430990325,'YP_009351878.1_Picornavirales_Secoviridae_Nepovirus_Peach-rosette-mosaic-virus_segment-RNA-1_land-plants':0.1043142359):0.177972728):0.5826241052,('YP_004382746.1_Picornavirales_Secoviridae_Nepovirus_Cherry-leaf-roll-virus_segment-RNA-1_land-plants':0.3487676655,'NP_620765.1_Picornavirales_Secoviridae_Nepovirus_Tomato-ringspot-virus_segment-RNA-1_land-plants':0.3508711364):0.2725266321):0.1063019098,(('YP_004429248.1_Picornavirales_Secoviridae_Nepovirus_Grapevine-Bulgarian-latent-virus_segment-1_land-plants':0.2364853264,'NP_612604.1_Picornavirales_Secoviridae_Nepovirus_Blackcurrant-reversion-virus_segment-RNA-1_land-plants':0.2160756872):0.178464908,'YP_009508092.1_Picornavirales_Secoviridae_Nepovirus_Artichoke-yellow-ringspot-virus_land-plants':0.3118187606):0.1103931192):0.0847659363,(('YP_008802578.1_Picornavirales_Secoviridae_Nepovirus_Potato-black-ringspot-virus_segment-RNA-1_land-plants':0.0659960132,'NP_919040.1_Picornavirales_Secoviridae_Nepovirus_Tobacco-ringspot-virus_segment-RNA-1_land-plants':0.0531105198):0.0178529215,'YP_009507918.1_Picornavirales_Secoviridae_Nepovirus_Aeonium-ringspot-virus_segment-RNA-1_land-plants':0.043553614):0.4581771762):0.0488316057,((((('YP_006347591.1_Picornavirales_Secoviridae_Nepovirus_Grapevine-deformation-virus_segment-RNA-1_land-plants':0.0311264909,'NP_619689.1_Picornavirales_Secoviridae_Nepovirus_Grapevine-fanleaf-virus_segment-RNA-1_land-plants':0.0231316757):0.0215215748,'YP_053925.1_Picornavirales_Secoviridae_Nepovirus_Arabis-mosaic-virus_segment-RNA-1_land-plants':0.0948063239):0.3820024154,'YP_009507921.1_Picornavirales_Secoviridae_Nepovirus_Melon-mild-mottle-virus_segment-RNA-1_land-plants':0.2802504111):0.0710551519,'YP_009342468.1_Picornavirales_Secoviridae_Nepovirus_Petunia-chlorotic-mottle-virus_segment-1_land-plants':0.3069830646):0.1632648873,'YP_009507923.1_Picornavirales_Secoviridae_Nepovirus_Mulberry-mosaic-leaf-roll-associated-virus_segment-RNA-1_land-plants':0.4778949806):0.0707491874):0.0609297969,(((('YP_009551522.1_Picornavirales_Secoviridae_Nepovirus_Red-clover-nepovirus-A_segment-RNA-1_land-plants':0.0865614294,('YP_009667034.1_Picornavirales_Secoviridae_Nepovirus_Artichoke-Italian-latent-virus_segment-RNA-1_land-plants':0.0600609357,('NP_958814.1_Picornavirales_Secoviridae_Nepovirus_Tomato-black-ring-virus_segment-RNA-1_land-plants':0.0448017552,'NP_620112.1_Picornavirales_Secoviridae_Nepovirus_Beet-ringspot-virus_segment-RNA-1_land-plants':0.045522663):0.0142686219):0.0179507698):0.0676882665,'YP_006576510.1_Picornavirales_Secoviridae_Nepovirus_Grapevine-Anatolian-ringspot-virus_segment-RNA-1_land-plants':0.0948546086):0.0518427703,'NP_619705.1_Picornavirales_Secoviridae_Nepovirus_Grapevine-chrome-mosaic-virus_segment-RNA-1_land-plants':0.1357966574):0.1873936399,'NP_620619.1_Picornavirales_Secoviridae_Nepovirus_Cycas-necrotic-stunt-virus_segment-RNA-1_land-plants':0.3496879903):0.4510387315):0.1363842903,'NP_944487.1_Picornavirales_Secoviridae_Nepovirus_Raspberry-ringspot-virus_segment-RNA-1_land-plants':0.7294415949):0.195012117,(((('YP_009507916.1_Picornavirales_Secoviridae_Fabavirus_Cucurbit-mild-mosaic-virus_segment-RNA-1_land-plants':0.1848323638,'YP_008877634.1_Picornavirales_Secoviridae_Fabavirus_Lamium-mild-mosaic-virus_segment-RNA-1_land-plants':0.2692085566):0.0593623758,('YP_002158824.1_Picornavirales_Secoviridae_Fabavirus_Gentian-mosaic-virus_segment-RNA-1_land-plants':0.1798854721,('NP_149012.1_Picornavirales_Secoviridae_Fabavirus_Broad-bean-wilt-virus-2_segment-RNA-1_land-plants':0.1915298992,'NP_945134.1_Picornavirales_Secoviridae_Fabavirus_Broad-bean-wilt-virus-1_segment-RNA-1_land-plants':0.1393949827):0.041163496):0.0555312956):0.1993296142,('YP_009508875.1_Picornavirales_Secoviridae_Fabavirus_Prunus-virus-F_segment-RNA-1_land-plants':0.2504573287,'YP_009508869.1_Picornavirales_Secoviridae_Fabavirus_Grapevine-fabavirus_segment-RNA-1_land-plants':0.4808906969):0.0994735079):0.1563811125,((('YP_008400121.1_Picornavirales_Secoviridae_Comovirus_Broad-bean-true-mosaic-virus_segment-RNA-1_land-plants':0.1640541565,('NP_620468.1_Picornavirales_Secoviridae_Comovirus_Red-clover-mottle-virus_segment-RNA-1_land-plants':0.1621970653,'YP_009665963.1_Picornavirales_Secoviridae_Comovirus_Broad-bean-stain-virus':0.0481979526):0.0301856671):0.0652134303,('NP_613283.1_Picornavirales_Secoviridae_Comovirus_Cowpea-mosaic-virus_segment-RNA-1_land-plants':0.2333295633,'NP_620657.1_Picornavirales_Secoviridae_Comovirus_Squash-mosaic-virus_segment-RNA-1_land-plants':0.2337360995):0.0512927269):0.0355767924,((('YP_009175074.1_Picornavirales_Secoviridae_Comovirus_Bean-rugose-mosaic-virus_segment-RNA-1_land-plants':0.1925178931,'NP_619518.1_Picornavirales_Secoviridae_Comovirus_Cowpea-severe-mosaic-virus_segment-RNA-1_land-plants':0.1993981953):0.0386549617,'NP_612349.1_Picornavirales_Secoviridae_Comovirus_Bean-pod-mottle-virus_segment-RNA-1_land-plants':0.2405793181):0.1004257679,('YP_003193665.1_Picornavirales_Secoviridae_Comovirus_Turnip-ringspot-virus_segment-RNA-1_land-plants':0.0943822253,'YP_001911126.1_Picornavirales_Secoviridae_Comovirus_Radish-mosaic-virus_segment-RNA-1_land-plants':0.0920613468):0.1984949726):0.0367176678):0.2813017593):0.2027394323):0.2854202354,('YP_227367.1_Picornavirales_Secoviridae_Strawberry-latent-ringspot-virus_segment-RNA-1_land-plants':0.915128943,(('YP_007697622.1_Picornavirales_Secoviridae_Cheravirus_Arracacha-virus-B_segment-RNA-1_land-plants':0.4340416546,(('NP_620568.1_Picornavirales_Secoviridae_Cheravirus_Apple-latent-spherical-virus_segment-RNA-1':0.104982536,'YP_081444.1_Picornavirales_Secoviridae_Cheravirus_Cherry-rasp-leaf-virus_segment-RNA-1_land-plants':0.1239498225):0.0639196194,'YP_009220374.1_Picornavirales_Secoviridae_Cheravirus_Currant-latent-virus_segment-RNA-1_land-plants':0.0938281161):0.3515687575):0.2918408717,'YP_009665965.1_Picornavirales_Secoviridae_Cheravirus_Stocky-prune-virus_segment-RNA-1':0.5864459535):0.2344253721):0.1708474135):0.1268087122,(('YP_009316187.1_Picornavirales_Secoviridae_Dioscorea-mosaic-associated-virus_segment-RA11_land-plants':0.3079309337,'YP_004936170.1_Picornavirales_Secoviridae_Chocolate-lily-virus-A_segment-RNA-1_land-plants':0.3474431657):0.3025360979,(('YP_654555.1_Picornavirales_Secoviridae_Black-raspberry-necrosis-virus_segment-RNA-1_land-plants':0.2342910629,'NP_599086.1_Picornavirales_Secoviridae_Strawberry-mottle-virus_segment-RNA-1_land-plants':0.1434941403):0.3551223744,'NP_620566.1_Picornavirales_Secoviridae_Sadwavirus_Satsuma-dwarf-virus_segment-RNA-1_land-plants':0.7839356201):0.0919613785):0.3991032946):0.0988445786):0.1153631047,((('YP_009505619.1_Picornavirales_Secoviridae_Sequivirus_Carrot-necrotic-dieback-virus_land-plants':0.0739755001,'NP_619734.1_Picornavirales_Secoviridae_Sequivirus_Parsnip-yellow-fleck-virus_land-plants':0.0934427768):0.071230558,'YP_009664727.1_Picornavirales_Secoviridae_Sequivirus_Dandelion-yellow-mosaic-virus':0.2361068857):0.6989487367,((('YP_009165498.1_Picornavirales_Secoviridae_Waikavirus_Bellflower-vein-chlorosis-virus_land-plants':0.1375522903,'YP_009552078.1_Picornavirales_Secoviridae_Waikavirus_Brassica-napus-RNA-virus-1_land-plants':0.1522069492):0.0821982292,'NP_042507.1_Picornavirales_Secoviridae_Waikavirus_Rice-tungro-spherical-virus_land-plants':0.1567482277):0.125588962,'NP_619716.1_Picornavirales_Secoviridae_Waikavirus_Maize-chlorotic-dwarf-virus_land-plants':0.2589711668):0.5384901068):0.2440236415):0.1797972388,('YP_009553470.1_Picornavirales_Sugar-beet-cyst-nematode-virus-1_land-plants':1.2687020785,'YP_009272812.1_Picornavirales_Picornaviridae_Washington-bat-picornavirus':1.2334984778):0.1546150376):0.1253386215):0.0906953115,'YP_009342320.1_Picornavirales_Biomphalaria-virus-2':1.4097002289):0.156486935,('YP_009010984.1_Picornavirales_Iflaviridae_Iflavirus_Spodoptera-exigua-iflavirus-2_invertebrates':0.2469673007,(('NP_919029.1_Picornavirales_Iflaviridae_Iflavirus_Ectropis-obliqua-virus_invertebrates':0.0308011021,'YP_009361829.1_Picornavirales_Iflaviridae_Iflavirus_Diamondback-moth-iflavirus_invertebrates':0.0416658099):0.0068976684,'NP_277061.1_Picornavirales_Iflaviridae_Iflavirus_Perina-nuda-virus':0.02013792):0.2540809114):1.2066105846):0.1629844998,(((('YP_008719809.1_Picornavirales_Iflaviridae_Halyomorpha-halys-virus_invertebrates':0.6572994423,'NP_049374.1_Picornavirales_Iflaviridae_Iflavirus_Sacbrood-virus_invertebrates':0.2779347269):0.1293048318,'YP_009505598.1_Picornavirales_Iflaviridae_Iflavirus_Lygus-lineolaris-virus-1_invertebrates':0.5949481588):0.1206752968,'YP_009140562.1_Picornavirales_Iflaviridae_La-Jolla-virus_invertebrates':0.5632349693):0.3325833287,(('YP_009165593.1_Picornavirales_Iflaviridae_Opsiphanes-invirae-iflavirus-1_invertebrates':0.3093603114,'YP_004935363.1_Picornavirales_Iflaviridae_Iflavirus_Spodoptera-exigua-iflavirus-1_invertebrates':0.3425047228):0.3014965348,'NP_620559.1_Picornavirales_Iflaviridae_Iflavirus_Infectious-flacherie-virus_invertebrates':0.5381307419):0.8116618396):0.1262672681):0.1448848653,(('YP_009552832.1_Picornavirales_Iflaviridae_Nesidiocoris-tenuis-iflavirus-1':1.000312434,('YP_009444707.1_Picornavirales_Iflaviridae_Chequa-iflavirus_invertebrates':0.7145631455,'YP_009111311.1_Picornavirales_Iflaviridae_Iflavirus_Dinocampus-coccinellae-paralysis-virus_invertebrates':1.0075651306):0.1345989497):0.0645089839,('YP_009552119.1_Picornavirales_Iflaviridae_Varroa-destructor-virus-2_invertebrates':0.7404077423,'YP_009553501.1_Picornavirales_Nephila-clavipes-virus-1_invertebrates':0.5578293852):0.2948647688):0.0714475357):0.1180513553,('YP_008130309.1_Picornavirales_Iflaviridae_Nilaparvata-lugens-honeydew-virus-2_invertebrates':0.7827013239,('YP_009505599.1_Picornavirales_Iflaviridae_Iflavirus_Nilaparvata-lugens-honeydew-virus-1_invertebrates':0.1392844074,'YP_009110667.1_Picornavirales_Iflaviridae_Laodelphax-striatellus-picorna-like-virus-2_invertebrates':0.1937161767):0.4325442567):0.3543517503):0.091475437,((('YP_009552080.1_Picornavirales_Iflaviridae_Yongsan-iflavirus-1_invertebrates':0.0356211721,'YP_009448183.1_Picornavirales_Iflaviridae_Iflavirus_Armigeres-iflavirus':0.2580216662):0.2853404386,(('YP_009553231.1_Picornavirales_Iflaviridae_Culex-Iflavi-like-virus-4':2.0611E-6,('YP_009552017.1_Picornavirales_Iflaviridae_Culex-Iflavi-like-virus-4':0.0104854304,'YP_009553638.1_Picornavirales_Iflaviridae_Culex-Iflavi-like-virus-4':0.0407641047):0.0428529036):0.41986234,'YP_009552768.1_Picornavirales_Iflaviridae_Culex-Iflavi-like-virus-1':2.7637E-6):0.5669623448):0.6544152121,((('YP_009129265.1_Picornavirales_Iflaviridae_Graminella-nigrifrons-virus-1_invertebrates':0.1608947577,'YP_009328891.1_Picornavirales_Iflaviridae_Euscelidius-variegatus-virus-1_invertebrates':0.2881826562):0.0604679423,'YP_009553259.1_Picornavirales_Iflaviridae_Iflavirus_Psammotettix-alienus-iflavirus-1_invertebrates':0.2058162699):0.2994834615,(('YP_009345906.1_Picornavirales_Iflaviridae_Iflavirus_Bat-iflavirus':0.203543223,'YP_009305421.1_Picornavirales_Iflaviridae_Iflavirus_Moku-virus_invertebrates':0.1644266353):0.0739844013,'YP_003622540.1_Picornavirales_Iflaviridae_Iflavirus_Slow-bee-paralysis-virus_invertebrates':0.3233299329):0.2292562844):0.2859215086):0.082736644):0.0592723929,('YP_009351892.1_Picornavirales_Iflaviridae_Pityohyphantes-rubrofasciatus-iflavirus_invertebrates':0.8865673858,'YP_001285409.1_Picornavirales_Iflaviridae_Iflavirus_Brevicoryne-brassicae-virus_invertebrates':0.61620248):0.1723709584):0.1220481706,((('YP_009026409.1_Picornavirales_Iflaviridae_Iflavirus_Heliconius-erato-iflavirus_invertebrates':0.0976409144,('YP_009002581.1_Picornavirales_Iflaviridae_Iflavirus_Antheraea-pernyi-iflavirus_invertebrates':0.0644691207,(('YP_009047245.1_Picornavirales_Iflaviridae_Iflavirus_Lymantria-dispar-iflavirus-1':0.0647021325,'YP_009116875.1_Picornavirales_Iflaviridae_Thaumetopoea-pityocampa-iflavirus-1_invertebrates':0.0907161523):0.017826306,'YP_009162630.1_Picornavirales_Iflaviridae_Iflavirus_Bombyx-mori-iflavirus_invertebrates':0.0722972895):0.0246883096):0.0789049416):0.0298159814,'YP_009344960.1_Picornavirales_Iflaviridae_Iflavirus_Helicoverpa-armigera-iflavirus_invertebrates':0.0952610765):0.4087876242,'YP_009315906.1_Picornavirales_Iflaviridae_King-virus_invertebrates':0.5368496445):0.1737196361):0.045990487,('YP_145791.1_Picornavirales_Iflaviridae_Iflavirus_Varroa-destructor-virus-1_invertebrates':0.3969985214,'YP_008888537.1_Picornavirales_Iflaviridae_Iflavirus_Formica-exsecta-virus-2_invertebrates':0.3930126425):0.1403879911);
